# Supplementary material for: clrDV: a differential variability test for RNA-Seq data based on the skew-normal distribution
Source: PeerJ. 2023 Sep 29;11:e16126. doi: 10.7717/peerj.16126 (PMC10544356; doi:10.7717/peerj.16126)
Supplement: Supplemental Information 2 [file peerj-11-16126-s002.xlsx]

## Sheet: sd_ratio < 1
	gene_symbol	SD_ratio	adjusted p-value
ENSG00000176165	FOXG1	0.275375	1.56632e-12
ENSG00000124249	KCNK15	0.364832	8.13953e-08
ENSG00000004848	ARX	0.374842	1.84541e-07
ENSG00000196110	ZNF699	0.388518	1.16939e-06
ENSG00000203618	GP1BB	0.394778	5.03458e-07
ENSG00000196639	HRH1	0.396934	3.63221e-06
ENSG00000255301	AP002893.1	0.403184	2.63979e-06
ENSG00000270689	BUD13P1	0.407207	1.33575e-06
ENSG00000011376	LARS2	0.408065	1.86363e-06
ENSG00000141456	PELP1	0.410449	6.82409e-07
ENSG00000279553	ENSG00000279553	0.411055	3.05897e-06
ENSG00000267890	AC010624.2	0.411537	1.33575e-06
ENSG00000237522	NONOP2	0.411845	3.02343e-06
ENSG00000253861	SLC2A3P1	0.418414	8.49829e-06
ENSG00000136141	LRCH1	0.419181	1.86363e-06
ENSG00000236668	AC006450.3	0.419446	4.0061e-06
ENSG00000261096	AC073476.3	0.42177	6.46767e-06
ENSG00000172349	IL16	0.421797	1.35197e-05
ENSG00000136925	TSTD2	0.423082	7.54988e-06
ENSG00000106689	LHX2	0.425017	5.57253e-06
ENSG00000140939	NOL3	0.426811	1.14328e-05
ENSG00000104969	SGTA	0.429466	1.6087e-05
ENSG00000114450	GNB4	0.430105	1.47326e-05
ENSG00000273217	AC008695.1	0.431365	1.08454e-05
ENSG00000276547	PCDHGB5	0.431998	1.90854e-05
ENSG00000204435	CSNK2B	0.434287	6.46767e-06
ENSG00000229152	ANKRD10-IT1	0.434505	7.58176e-06
ENSG00000132323	ILKAP	0.434632	1.0638e-05
ENSG00000130733	YIPF2	0.435018	1.17047e-05
ENSG00000169221	TBC1D10B	0.435719	1.40767e-05
ENSG00000267520	AC010733.2	0.437834	7.86151e-06
ENSG00000261934	PCDHGA9	0.438304	1.19392e-05
ENSG00000177600	RPLP2	0.44085	2.40299e-05
ENSG00000155287	SLC25A28	0.440949	1.14328e-05
ENSG00000076924	XAB2	0.441164	1.42211e-05
ENSG00000090054	SPTLC1	0.441525	1.08454e-05
ENSG00000135776	ABCB10	0.442724	6.46767e-06
ENSG00000181418	DDN	0.443848	8.49829e-06
ENSG00000089902	RCOR1	0.443855	3.63221e-06
ENSG00000106400	ZNHIT1	0.444468	4.36658e-05
ENSG00000071889	FAM3A	0.444969	4.81158e-05
ENSG00000153266	FEZF2	0.446892	1.14886e-05
ENSG00000171604	CXXC5	0.44714	6.27525e-05
ENSG00000214026	MRPL23	0.447201	1.40767e-05
ENSG00000280173	AC104447.1	0.448363	1.35197e-05
ENSG00000010244	ZNF207	0.449111	4.79661e-06
ENSG00000107036	RIC1	0.44962	8.49829e-06
ENSG00000176994	SMCR8	0.449673	3.26876e-05
ENSG00000130522	JUND	0.450152	1.9282e-05
ENSG00000169020	ATP5ME	0.451004	3.12211e-05
ENSG00000184209	SNRNP35	0.451346	3.44596e-05
ENSG00000069020	MAST4	0.45224	0.0110606
ENSG00000047849	MAP4	0.452342	1.96308e-05
ENSG00000269145	AC007192.2	0.452457	8.49829e-06
ENSG00000171222	SCAND1	0.452629	3.44596e-05
ENSG00000241111	PRICKLE2-AS1	0.452882	3.44596e-05
ENSG00000204524	ZNF805	0.453604	1.40767e-05
ENSG00000169692	AGPAT2	0.454731	7.58176e-06
ENSG00000134222	PSRC1	0.455115	1.08454e-05
ENSG00000172985	SH3RF3	0.455215	1.35197e-05
ENSG00000132849	PATJ	0.455221	1.60241e-05
ENSG00000175756	AURKAIP1	0.455482	1.9282e-05
ENSG00000178502	KLHL11	0.456639	4.81158e-05
ENSG00000182472	CAPN12	0.45676	7.65196e-05
ENSG00000186010	NDUFA13	0.456877	4.1802e-05
ENSG00000185070	FLRT2	0.457524	0.000303675
ENSG00000226439	AC108161.1	0.457668	7.98836e-06
ENSG00000150471	ADGRL3	0.457683	8.08621e-05
ENSG00000105258	POLR2I	0.457692	4.627e-05
ENSG00000165644	COMTD1	0.457819	1.14886e-05
ENSG00000071859	FAM50A	0.457823	4.18743e-05
ENSG00000260916	CCPG1	0.45799	4.39893e-05
ENSG00000142546	NOSIP	0.458487	8.49829e-06
ENSG00000266728	AC015688.5	0.458525	1.5616e-05
ENSG00000223343	AC137630.1	0.458627	3.70882e-05
ENSG00000130590	SAMD10	0.458642	1.14328e-05
ENSG00000069667	RORA	0.459395	3.58504e-05
ENSG00000242539	AC007620.2	0.459407	2.71725e-05
ENSG00000256973	AC053513.1	0.459549	6.27525e-05
ENSG00000010219	DYRK4	0.459997	3.26876e-05
ENSG00000185386	MAPK11	0.460892	1.14328e-05
ENSG00000034239	EFCAB1	0.460913	1.40767e-05
ENSG00000159899	NPR2	0.460953	8.73059e-06
ENSG00000160408	ST6GALNAC6	0.461306	1.22894e-05
ENSG00000164610	RP9	0.462043	5.6265e-05
ENSG00000160973	FOXH1	0.462135	1.26771e-05
ENSG00000079819	EPB41L2	0.462554	8.36822e-06
ENSG00000099624	ATP5F1D	0.462724	4.05304e-05
ENSG00000260500	AC010336.2	0.462782	1.77117e-05
ENSG00000160799	CCDC12	0.46316	3.25145e-05
ENSG00000033867	SLC4A7	0.463262	4.10964e-05
ENSG00000137135	ARHGEF39	0.463788	3.46037e-05
ENSG00000167178	ISLR2	0.464645	2.68292e-05
ENSG00000186960	LINC01551	0.464821	1.90854e-05
ENSG00000171159	C9orf16	0.464886	1.35197e-05
ENSG00000258677	AC022826.2	0.465239	4.43319e-05
ENSG00000179271	GADD45GIP1	0.465907	3.59738e-05
ENSG00000213462	ERV3-1	0.46625	4.36658e-05
ENSG00000130175	PRKCSH	0.466304	3.59738e-05
ENSG00000103942	HOMER2	0.466354	3.63206e-05
ENSG00000171365	CLCN5	0.467168	1.9282e-05
ENSG00000112706	IMPG1	0.467383	2.98006e-05
ENSG00000103363	ELOB	0.467603	3.48522e-05
ENSG00000204950	LRRC10B	0.467753	3.44596e-05
ENSG00000100142	POLR2F	0.467824	3.44596e-05
ENSG00000173113	TRMT112	0.468291	3.27115e-05
ENSG00000264044	AC005726.2	0.468414	4.18743e-05
ENSG00000008988	RPS20	0.468422	4.43319e-05
ENSG00000167257	RNF214	0.468429	4.18743e-05
ENSG00000168061	SAC3D1	0.468508	7.41143e-05
ENSG00000164828	SUN1	0.468955	1.90854e-05
ENSG00000124172	ATP5F1E	0.468983	3.26876e-05
ENSG00000265794	AC005899.4	0.468995	4.39257e-05
ENSG00000141699	RETREG3	0.469493	5.16112e-05
ENSG00000162924	REL	0.469647	5.29334e-05
ENSG00000273419	AC004877.1	0.470057	1.90854e-05
ENSG00000105642	KCNN1	0.470647	3.44596e-05
ENSG00000268565	AC005339.1	0.470798	2.40299e-05
ENSG00000117691	NENF	0.47108	5.88282e-05
ENSG00000160813	PPP1R35	0.471569	3.27115e-05
ENSG00000059915	PSD	0.472213	4.43319e-05
ENSG00000167526	RPL13	0.472836	6.52851e-05
ENSG00000166441	RPL27A	0.472913	6.48217e-05
ENSG00000203485	INF2	0.472948	1.14328e-05
ENSG00000197343	ZNF655	0.473378	2.32609e-05
ENSG00000186907	RTN4RL2	0.473519	4.39257e-05
ENSG00000112763	BTN2A1	0.473539	2.31646e-05
ENSG00000138771	SHROOM3	0.474014	1.4408e-05
ENSG00000241370	RPP21	0.474398	3.27115e-05
ENSG00000104897	SF3A2	0.474419	6.52851e-05
ENSG00000265784	AC006441.3	0.474457	3.27115e-05
ENSG00000214652	ZNF727	0.47462	4.18743e-05
ENSG00000168758	SEMA4C	0.474847	8.5261e-05
ENSG00000108107	RPL28	0.474882	7.12838e-05
ENSG00000130005	GAMT	0.474913	6.52851e-05
ENSG00000131069	ACSS2	0.474963	4.43319e-05
ENSG00000100564	PIGH	0.475483	4.36658e-05
ENSG00000183011	NAA38	0.475714	5.88685e-05
ENSG00000259948	AC124068.1	0.476032	4.17658e-05
ENSG00000065057	NTHL1	0.477037	3.00374e-05
ENSG00000002919	SNX11	0.477054	6.5183e-05
ENSG00000066032	CTNNA2	0.477275	4.75423e-05
ENSG00000076984	MAP2K7	0.477507	5.31676e-05
ENSG00000269935	AC092720.2	0.477776	4.53553e-05
ENSG00000120322	PCDHB8	0.477784	4.55075e-05
ENSG00000257704	INAFM1	0.477854	3.44596e-05
ENSG00000147408	CSGALNACT1	0.478134	5.20471e-05
ENSG00000164180	TMEM161B	0.478271	4.43319e-05
ENSG00000178531	CTXN1	0.478465	4.9981e-05
ENSG00000135441	BLOC1S1	0.478557	4.36658e-05
ENSG00000185236	RAB11B	0.478794	7.04361e-05
ENSG00000117281	CD160	0.478795	5.6265e-05
ENSG00000149806	FAU	0.478855	5.34405e-05
ENSG00000135953	MFSD9	0.479281	1.60241e-05
ENSG00000168273	SMIM4	0.479527	5.62868e-05
ENSG00000262049	AC139530.1	0.479777	0.000211904
ENSG00000123349	PFDN5	0.479956	7.25526e-05
ENSG00000118194	TNNT2	0.480003	5.34405e-05
ENSG00000262576	PCDHGA4	0.480161	5.29334e-05
ENSG00000129932	DOHH	0.480248	9.30085e-05
ENSG00000115232	ITGA4	0.480294	5.6265e-05
ENSG00000105202	FBL	0.48051	6.45805e-05
ENSG00000156502	SUPV3L1	0.480524	4.43319e-05
ENSG00000215039	CD27-AS1	0.48058	1.90854e-05
ENSG00000267796	LIN37	0.480777	7.12838e-05
ENSG00000278139	AL358075.4	0.480799	6.52851e-05
ENSG00000164898	FMC1	0.480866	6.5183e-05
ENSG00000229833	PET100	0.481062	5.22336e-05
ENSG00000186300	ZNF555	0.481213	3.20991e-05
ENSG00000015475	BID	0.481438	1.60761e-05
ENSG00000007520	TSR3	0.481537	0.000100606
ENSG00000272093	ENSG00000272093	0.481551	5.88282e-05
ENSG00000279322	AL035252.4	0.48217	1.87614e-05
ENSG00000204316	MRPL38	0.48226	7.25526e-05
ENSG00000095752	IL11	0.482597	3.38362e-05
ENSG00000136942	RPL35	0.482665	6.33818e-05
ENSG00000203950	RTL8A	0.482745	0.00028586
ENSG00000077044	DGKD	0.482792	7.24663e-05
ENSG00000150459	SAP18	0.482915	7.25526e-05
ENSG00000259330	INAFM2	0.482967	7.25526e-05
ENSG00000217930	PAM16	0.48299	0.000113342
ENSG00000079462	PAFAH1B3	0.483063	3.00374e-05
ENSG00000114391	RPL24	0.483208	8.30896e-05
ENSG00000105248	CCDC94	0.483355	8.5261e-05
ENSG00000174775	HRAS	0.483397	4.39257e-05
ENSG00000153395	LPCAT1	0.483919	4.46926e-05
ENSG00000130751	NPAS1	0.484034	4.43319e-05
ENSG00000168484	SFTPC	0.484085	8.5261e-05
ENSG00000160218	TRAPPC10	0.484093	3.36021e-05
ENSG00000105357	MYH14	0.484303	0.000419821
ENSG00000113615	SEC24A	0.484377	5.22336e-05
ENSG00000140563	MCTP2	0.484767	5.47091e-05
ENSG00000159335	PTMS	0.48483	5.88282e-05
ENSG00000169976	SF3B5	0.485013	6.27525e-05
ENSG00000044524	EPHA3	0.485024	9.1086e-05
ENSG00000258660	AC006146.1	0.485282	0.00413266
ENSG00000130511	SSBP4	0.485497	4.36658e-05
ENSG00000198585	NUDT16	0.485585	6.65206e-05
ENSG00000163040	CCDC74A	0.486254	4.81158e-05
ENSG00000176101	SSNA1	0.486516	8.45012e-05
ENSG00000060237	WNK1	0.486684	6.96859e-05
ENSG00000248672	LY75-CD302	0.486763	7.12838e-05
ENSG00000105404	RABAC1	0.487088	0.000173905
ENSG00000258283	AC011603.3	0.487132	6.24033e-05
ENSG00000105618	PRPF31	0.487145	7.71261e-05
ENSG00000136908	DPM2	0.487761	0.000223418
ENSG00000267009	AC007780.1	0.488098	7.9104e-05
ENSG00000144724	PTPRG	0.488211	0.000116585
ENSG00000077312	SNRPA	0.488216	7.74836e-05
ENSG00000142937	RPS8	0.488258	0.000133815
ENSG00000105705	SUGP1	0.488285	4.81158e-05
ENSG00000152583	SPARCL1	0.488305	7.01785e-05
ENSG00000178821	TMEM52	0.488545	5.95509e-05
ENSG00000104979	C19orf53	0.488645	7.25526e-05
ENSG00000188186	LAMTOR4	0.488871	4.18743e-05
ENSG00000162734	PEA15	0.48896	3.33142e-05
ENSG00000147041	SYTL5	0.48898	8.06686e-05
ENSG00000132017	DCAF15	0.489053	9.30085e-05
ENSG00000205544	TMEM256	0.489305	0.000155252
ENSG00000266469	AC005288.1	0.48958	7.24663e-05
ENSG00000260342	AC138811.2	0.489675	0.000125918
ENSG00000237440	ZNF737	0.489713	5.50151e-05
ENSG00000137825	ITPKA	0.489724	7.95271e-05
ENSG00000182575	NXPH3	0.490027	4.17882e-05
ENSG00000178773	CPNE7	0.490283	6.1026e-05
ENSG00000141542	RAB40B	0.490424	6.52851e-05
ENSG00000125995	ROMO1	0.490468	5.95509e-05
ENSG00000183077	AFMID	0.490571	0.000127594
ENSG00000261732	AL031708.1	0.490592	7.37674e-05
ENSG00000115268	RPS15	0.490833	0.000115595
ENSG00000198858	R3HDM4	0.49105	7.12219e-05
ENSG00000130818	ZNF426	0.491122	8.36443e-05
ENSG00000267396	AC090236.1	0.49147	6.7311e-05
ENSG00000109089	CDR2L	0.491531	0.00010332
ENSG00000165802	NSMF	0.491546	7.14061e-05
ENSG00000254429	AP001972.1	0.491723	4.94125e-05
ENSG00000227671	AL390728.4	0.491878	7.55289e-05
ENSG00000101190	TCFL5	0.491934	0.000107682
ENSG00000100387	RBX1	0.491938	0.000107821
ENSG00000145592	RPL37	0.492105	5.3329e-05
ENSG00000157368	IL34	0.492703	7.01392e-05
ENSG00000108298	RPL19	0.492788	0.000137395
ENSG00000103528	SYT17	0.492875	0.000115467
ENSG00000188906	LRRK2	0.49298	0.000177726
ENSG00000163463	KRTCAP2	0.493093	9.2988e-05
ENSG00000129951	PLPPR3	0.49321	8.5261e-05
ENSG00000218891	ZNF579	0.493742	9.27213e-05
ENSG00000128805	ARHGAP22	0.493857	0.000148006
ENSG00000168350	DEGS2	0.494021	9.35411e-05
ENSG00000135390	ATP5MC2	0.494333	0.000102079
ENSG00000231955	AC007383.3	0.494598	0.000120209
ENSG00000261353	ENSG00000261353	0.494708	5.1277e-05
ENSG00000107902	LHPP	0.494709	0.000108778
ENSG00000149541	B3GAT3	0.494928	0.000172366
ENSG00000063177	RPL18	0.495422	0.000111932
ENSG00000160392	C19orf47	0.495439	0.00027105
ENSG00000275740	AC091959.3	0.49547	0.000137952
ENSG00000225174	OSTM1-AS1	0.495513	0.000148006
ENSG00000136052	SLC41A2	0.495704	0.000158792
ENSG00000267007	AC012615.2	0.495938	4.17658e-05
ENSG00000173327	MAP3K11	0.495955	5.84111e-05
ENSG00000171532	NEUROD2	0.496086	6.42701e-05
ENSG00000075568	TMEM131	0.496396	6.86265e-05
ENSG00000137857	DUOX1	0.496489	0.000148006
ENSG00000268613	ENSG00000268613	0.496493	0.00018821
ENSG00000258924	AC002094.1	0.496514	0.000253755
ENSG00000115935	WIPF1	0.496777	5.22336e-05
ENSG00000225663	MCRIP1	0.497009	0.000103467
ENSG00000262814	MRPL12	0.497072	0.000122398
ENSG00000152270	PDE3B	0.497093	5.1277e-05
ENSG00000097096	SYDE2	0.497126	0.000153402
ENSG00000188038	NRN1L	0.497196	0.00032393
ENSG00000235426	AL133481.1	0.497273	0.000179102
ENSG00000161677	JOSD2	0.497277	0.00029209
ENSG00000160194	NDUFV3	0.497285	0.000151577
ENSG00000133250	ZNF414	0.497335	0.000136929
ENSG00000157870	FAM213B	0.497388	0.000166675
ENSG00000257379	AC023509.1	0.497743	8.0694e-05
ENSG00000100083	GGA1	0.497954	0.000133815
ENSG00000267561	AC093155.3	0.497986	0.000157515
ENSG00000175575	PAAF1	0.498007	0.000108778
ENSG00000257529	RPL36A-HNRNPH2	0.498029	0.000176726
ENSG00000175416	CLTB	0.498053	4.94125e-05
ENSG00000268230	AC012313.3	0.498093	0.000142455
ENSG00000160190	SLC37A1	0.498268	0.000109562
ENSG00000095906	NUBP2	0.498372	6.52851e-05
ENSG00000270181	BIVM-ERCC5	0.498551	0.000275727
ENSG00000128487	SPECC1	0.498616	8.40141e-05
ENSG00000144580	CNOT9	0.498808	0.000125925
ENSG00000254245	PCDHGA3	0.49902	0.000200248
ENSG00000023902	PLEKHO1	0.499153	5.27014e-05
ENSG00000251369	ZNF550	0.499308	4.53553e-05
ENSG00000272909	AL122035.2	0.49937	0.000126676
ENSG00000111300	NAA25	0.499684	4.75423e-05
ENSG00000086504	MRPL28	0.499872	0.000191706
ENSG00000269987	AC004542.2	0.499993	8.96163e-05
ENSG00000134597	RBMX2	0.500225	0.000116585
ENSG00000099804	CDC34	0.500254	5.6265e-05
ENSG00000129911	KLF16	0.500349	7.25526e-05
ENSG00000243449	C4orf48	0.500368	0.000200248
ENSG00000197410	DCHS2	0.500416	0.000195124
ENSG00000162073	PAQR4	0.500436	0.000122015
ENSG00000175806	MSRA	0.500899	6.4366e-05
ENSG00000060688	SNRNP40	0.50091	0.000151711
ENSG00000101938	CHRDL1	0.501069	0.000148953
ENSG00000009724	MASP2	0.501105	0.000109562
ENSG00000104529	EEF1D	0.501415	0.000160254
ENSG00000172889	EGFL7	0.50153	6.52851e-05
ENSG00000231632	ENSG00000231632	0.501645	0.000230672
ENSG00000124614	RPS10	0.501683	0.000115467
ENSG00000255498	AC068385.1	0.501831	0.000213827
ENSG00000125266	EFNB2	0.501889	0.000319542
ENSG00000170214	ADRA1B	0.502136	0.000118741
ENSG00000135625	EGR4	0.502235	7.04361e-05
ENSG00000275464	FP565260.1	0.502574	0.000106816
ENSG00000279042	AP005242.4	0.502934	0.000139259
ENSG00000132718	SYT11	0.50309	0.000251473
ENSG00000128563	PRKRIP1	0.50311	0.000160089
ENSG00000143924	EML4	0.503234	5.62868e-05
ENSG00000214262	ANKRD36BP1	0.503428	0.000116259
ENSG00000125970	RALY	0.503529	0.000265613
ENSG00000062598	ELMO2	0.503601	7.37674e-05
ENSG00000105376	ICAM5	0.503873	0.0001121
ENSG00000095951	HIVEP1	0.504248	0.000923929
ENSG00000123159	GIPC1	0.504287	0.000314134
ENSG00000245910	SNHG6	0.504309	0.000119792
ENSG00000083807	SLC27A5	0.504329	0.000116585
ENSG00000008441	NFIX	0.504336	0.000137395
ENSG00000124493	GRM4	0.504351	7.47997e-05
ENSG00000155980	KIF5A	0.504401	0.000223132
ENSG00000229344	MTCO2P12	0.504546	0.000141526
ENSG00000003756	RBM5	0.504564	7.04361e-05
ENSG00000183186	C2CD4C	0.504755	0.000115467
ENSG00000168135	KCNJ4	0.504848	0.000126919
ENSG00000198933	TBKBP1	0.504898	0.000127594
ENSG00000151834	GABRA2	0.504948	0.000148006
ENSG00000184281	TSSC4	0.505114	0.000328194
ENSG00000179097	HTR1F	0.505255	0.000159798
ENSG00000101442	ACTR5	0.505343	0.000125918
ENSG00000103496	STX4	0.505469	0.000231373
ENSG00000014164	ZC3H3	0.50561	0.000187848
ENSG00000255686	AC073864.1	0.506167	7.65196e-05
ENSG00000168734	PKIG	0.506465	0.0001304
ENSG00000037749	MFAP3	0.506588	0.000154617
ENSG00000132549	VPS13B	0.506681	9.78397e-05
ENSG00000127554	GFER	0.507053	0.000250922
ENSG00000119698	PPP4R4	0.507519	0.00027105
ENSG00000182809	CRIP2	0.507878	0.000108778
ENSG00000006712	PAF1	0.507938	0.000160243
ENSG00000166526	ZNF3	0.508084	0.000315509
ENSG00000127366	TAS2R5	0.508085	0.00014987
ENSG00000175764	TTLL11	0.508114	0.000230991
ENSG00000140526	ABHD2	0.508264	0.000203197
ENSG00000120049	KCNIP2	0.508408	0.000231373
ENSG00000089597	GANAB	0.508425	8.29445e-05
ENSG00000164056	SPRY1	0.508525	7.24663e-05
ENSG00000272084	AL137127.1	0.508633	0.000182174
ENSG00000143643	TTC13	0.508716	7.30036e-05
ENSG00000127564	PKMYT1	0.508825	0.000151577
ENSG00000095564	BTAF1	0.508848	6.4366e-05
ENSG00000254122	PCDHGB7	0.508899	0.000195807
ENSG00000182196	ARL6IP4	0.508928	0.000356023
ENSG00000238057	ZEB2-AS1	0.50915	0.000172243
ENSG00000179526	SHARPIN	0.509258	0.000184501
ENSG00000234965	SHISA8	0.509469	7.30036e-05
ENSG00000253953	PCDHGB4	0.50958	0.000147786
ENSG00000161999	JMJD8	0.509592	0.000153708
ENSG00000198804	MT-CO1	0.509688	0.000142455
ENSG00000253873	PCDHGA11	0.509755	0.000124153
ENSG00000258199	AC073896.4	0.509778	0.000122641
ENSG00000112333	NR2E1	0.509796	0.000153402
ENSG00000239389	PCDHA13	0.509802	0.000274169
ENSG00000115392	FANCL	0.509817	6.1026e-05
ENSG00000105372	RPS19	0.509932	0.000295252
ENSG00000130775	THEMIS2	0.5102	0.000118039
ENSG00000205531	NAP1L4	0.510427	0.000252663
ENSG00000234741	GAS5	0.510589	0.00190443
ENSG00000198746	GPATCH3	0.510684	0.000580566
ENSG00000233542	AL391845.2	0.510711	0.000102079
ENSG00000204536	CCHCR1	0.511	0.000275057
ENSG00000164484	TMEM200A	0.511108	0.000348998
ENSG00000224051	CPTP	0.511153	0.000107682
ENSG00000115306	SPTBN1	0.511245	0.000156468
ENSG00000127980	PEX1	0.511314	8.02956e-05
ENSG00000184602	SNN	0.511407	0.000762805
ENSG00000196557	CACNA1H	0.511423	0.000185355
ENSG00000276462	BX255923.2	0.511436	0.000202832
ENSG00000169727	GPS1	0.51162	0.000169915
ENSG00000269621	AL589765.7	0.511746	0.000170873
ENSG00000185219	ZNF445	0.511824	0.000122015
ENSG00000108604	SMARCD2	0.511845	0.00028901
ENSG00000174521	TTC9B	0.512056	0.000125925
ENSG00000116584	ARHGEF2	0.512166	0.000212786
ENSG00000169155	ZBTB43	0.51224	0.000206414
ENSG00000110080	ST3GAL4	0.512263	0.000292579
ENSG00000127585	FBXL16	0.512358	0.00014987
ENSG00000170906	NDUFA3	0.512405	0.000222462
ENSG00000150510	FAM124A	0.512524	0.000275057
ENSG00000164096	C4orf3	0.512551	0.000179583
ENSG00000177679	SRRM3	0.512652	0.000106598
ENSG00000175467	SART1	0.512687	0.000345684
ENSG00000090971	NAT14	0.512873	7.62407e-05
ENSG00000132563	REEP2	0.512923	0.000145397
ENSG00000162191	UBXN1	0.513101	0.000500736
ENSG00000071462	BUD23	0.513595	0.000315509
ENSG00000134851	TMEM165	0.513611	0.000391781
ENSG00000101412	E2F1	0.513701	7.62407e-05
ENSG00000144713	RPL32	0.513824	0.000244665
ENSG00000236015	AC011290.2	0.513852	0.000148828
ENSG00000260941	LINC00622	0.514081	0.000293101
ENSG00000176956	LY6H	0.514266	0.000176726
ENSG00000104679	R3HCC1	0.514308	0.000220131
ENSG00000115286	NDUFS7	0.514451	0.000371816
ENSG00000177556	ATOX1	0.514538	0.000303042
ENSG00000179085	DPM3	0.514556	0.000119731
ENSG00000170558	CDH2	0.514575	0.000180649
ENSG00000107816	LZTS2	0.514713	0.000308369
ENSG00000260196	AC124798.1	0.514716	0.000107682
ENSG00000133103	COG6	0.514807	0.0001683
ENSG00000266844	AC093330.1	0.514819	0.000353094
ENSG00000162244	RPL29	0.51483	0.000275057
ENSG00000169900	PYDC1	0.514889	0.000361805
ENSG00000174791	RIN1	0.514906	0.00010096
ENSG00000280079	AC011447.7	0.514992	0.000148666
ENSG00000142606	MMEL1	0.515193	0.000137395
ENSG00000101199	ARFGAP1	0.515224	0.000108778
ENSG00000188167	TMPPE	0.515281	0.000230597
ENSG00000008083	JARID2	0.515388	0.000194242
ENSG00000169718	DUS1L	0.515725	0.000221381
ENSG00000133316	WDR74	0.515833	0.000309984
ENSG00000101189	MRGBP	0.516063	0.000500881
ENSG00000135924	DNAJB2	0.516193	0.000266781
ENSG00000184470	TXNRD2	0.516236	0.000195124
ENSG00000257386	AC025257.1	0.516284	0.000292569
ENSG00000066322	ELOVL1	0.516367	0.00615823
ENSG00000167964	RAB26	0.516538	0.000141309
ENSG00000255408	PCDHA3	0.516651	0.000258004
ENSG00000142669	SH3BGRL3	0.516657	0.000107821
ENSG00000276023	DUSP14	0.516742	0.00014882
ENSG00000239857	GET4	0.516811	0.0010057
ENSG00000055118	KCNH2	0.516865	7.55289e-05
ENSG00000246283	AC090510.1	0.516939	0.000287229
ENSG00000137154	RPS6	0.517172	0.000319542
ENSG00000089916	GPATCH2L	0.51718	0.000109562
ENSG00000181104	F2R	0.51723	0.000158792
ENSG00000131469	RPL27	0.517241	0.000209924
ENSG00000128185	DGCR6L	0.517265	0.000205374
ENSG00000001461	NIPAL3	0.517304	0.000786221
ENSG00000160401	CFAP157	0.517381	0.000142524
ENSG00000185946	RNPC3	0.517398	0.000265209
ENSG00000266028	SRGAP2	0.51747	0.000170873
ENSG00000172379	ARNT2	0.517516	0.000514031
ENSG00000163156	SCNM1	0.517543	0.000254621
ENSG00000104957	CCDC130	0.517574	0.000349243
ENSG00000179295	PTPN11	0.51762	0.000230597
ENSG00000136848	DAB2IP	0.517703	9.94098e-05
ENSG00000204271	SPIN3	0.517749	0.000213926
ENSG00000169181	GSG1L	0.51803	0.000519134
ENSG00000159409	CELF3	0.518058	0.000220131
ENSG00000102030	NAA10	0.518197	0.000366743
ENSG00000160741	CRTC2	0.518206	0.000346371
ENSG00000169087	HSPBAP1	0.518256	0.000344443
ENSG00000204387	C6orf48	0.518322	0.000386272
ENSG00000273749	CYFIP1	0.51839	0.000109562
ENSG00000221983	UBA52	0.518522	0.00027105
ENSG00000261093	AC141586.3	0.518572	0.000264393
ENSG00000169554	ZEB2	0.518657	0.000221381
ENSG00000254835	RNF185-AS1	0.518676	0.000239922
ENSG00000110700	RPS13	0.51952	0.00036441
ENSG00000149273	RPS3	0.519564	0.000385294
ENSG00000149016	TUT1	0.519879	0.000347893
ENSG00000116205	TCEANC2	0.519897	0.000213195
ENSG00000204392	LSM2	0.52005	0.000293101
ENSG00000255114	AP003392.3	0.520129	0.000153917
ENSG00000066629	EML1	0.520256	0.000103526
ENSG00000125817	CENPB	0.520266	0.000142455
ENSG00000121410	A1BG	0.520353	0.000356992
ENSG00000136856	SLC2A8	0.520411	0.000311383
ENSG00000090097	PCBP4	0.520412	0.000317217
ENSG00000114999	TTL	0.520713	0.000159504
ENSG00000100647	SUSD6	0.520716	0.000195124
ENSG00000070882	OSBPL3	0.520756	0.000251219
ENSG00000074696	HACD3	0.520869	0.000231373
ENSG00000064313	TAF2	0.521021	0.000249311
ENSG00000253846	PCDHGA10	0.521028	0.000249311
ENSG00000079435	LIPE	0.521135	0.000489415
ENSG00000126254	RBM42	0.521142	0.000840324
ENSG00000213029	SPHAR	0.521196	0.000109496
ENSG00000280282	AC138430.2	0.521347	0.000223418
ENSG00000167196	FBXO22	0.521455	0.000134244
ENSG00000170296	GABARAP	0.521497	0.000340153
ENSG00000253645	AC108863.1	0.521581	0.000388266
ENSG00000177189	RPS6KA3	0.521607	0.000340153
ENSG00000181826	RELL1	0.521681	0.0001683
ENSG00000259172	AC023024.1	0.521721	0.000296842
ENSG00000149929	HIRIP3	0.521805	0.000307077
ENSG00000130165	ELOF1	0.521817	0.000380082
ENSG00000271380	AL451085.2	0.52184	0.000171462
ENSG00000258824	AL122035.1	0.521975	9.50223e-05
ENSG00000248527	MTATP6P1	0.522111	0.000130729
ENSG00000136938	ANP32B	0.522309	0.000223418
ENSG00000254929	AL591684.2	0.522331	0.000343714
ENSG00000145824	CXCL14	0.522356	0.000249686
ENSG00000170581	STAT2	0.522375	0.000319542
ENSG00000197024	ZNF398	0.522494	0.000107314
ENSG00000262209	PCDHGB3	0.522587	0.000492521
ENSG00000117335	CD46	0.52265	0.000204353
ENSG00000173581	CCDC106	0.522723	0.000125918
ENSG00000143156	NME7	0.522996	0.000344501
ENSG00000174871	CNIH2	0.52317	0.000277892
ENSG00000008256	CYTH3	0.523209	0.000275991
ENSG00000221995	TIAF1	0.523432	0.000360269
ENSG00000134874	DZIP1	0.523538	0.00047635
ENSG00000005108	THSD7A	0.523585	0.000284435
ENSG00000263986	AC087393.2	0.52393	0.000405873
ENSG00000130731	METTL26	0.524165	0.00027023
ENSG00000179364	PACS2	0.524183	0.000316615
ENSG00000148308	GTF3C5	0.524199	0.000589847
ENSG00000133056	PIK3C2B	0.524303	0.000388605
ENSG00000184007	PTP4A2	0.524374	0.000407764
ENSG00000150764	DIXDC1	0.524454	0.000493733
ENSG00000274810	NPHP3-ACAD11	0.524502	0.000179583
ENSG00000107829	FBXW4	0.524512	0.00046915
ENSG00000161647	MPP3	0.524705	0.000197476
ENSG00000178445	GLDC	0.524828	0.000337199
ENSG00000156860	FBRS	0.524835	0.000343281
ENSG00000181409	AATK	0.524953	0.000364418
ENSG00000167645	YIF1B	0.525089	0.000149783
ENSG00000162992	NEUROD1	0.525137	0.000175579
ENSG00000272398	CD24	0.525152	0.000258004
ENSG00000171813	PWWP2B	0.525217	0.000277892
ENSG00000259946	BX005019.1	0.525439	0.000326047
ENSG00000176978	DPP7	0.525498	0.000314971
ENSG00000205155	PSENEN	0.525499	0.000108778
ENSG00000257923	CUX1	0.525526	0.00027251
ENSG00000197756	RPL37A	0.525589	0.000348414
ENSG00000095303	PTGS1	0.525593	0.000128779
ENSG00000130821	SLC6A8	0.525615	0.000371256
ENSG00000101246	ARFRP1	0.525695	0.000567249
ENSG00000164597	COG5	0.525729	0.000360269
ENSG00000223459	TCAF1P1	0.525756	0.000320678
ENSG00000116667	C1orf21	0.525855	0.000748054
ENSG00000249971	AC104116.1	0.525911	0.000476705
ENSG00000170889	RPS9	0.525925	0.00036441
ENSG00000280158	ENSG00000280158	0.526373	0.000352222
ENSG00000159884	CCDC107	0.526374	0.000279442
ENSG00000198938	MT-CO3	0.526685	0.000293101
ENSG00000139211	AMIGO2	0.526826	0.000176726
ENSG00000233009	NALCN-AS1	0.526882	0.000341877
ENSG00000112306	RPS12	0.527073	0.000465389
ENSG00000142676	RPL11	0.527195	0.000552035
ENSG00000250366	TUNAR	0.527206	0.000386272
ENSG00000181467	RAP2B	0.527255	0.000307166
ENSG00000152092	ASTN1	0.527377	0.000268961
ENSG00000160087	UBE2J2	0.52763	0.00094206
ENSG00000148296	SURF6	0.527767	0.000350695
ENSG00000010438	PRSS3	0.527784	0.000326784
ENSG00000188368	PRR19	0.527825	0.000537823
ENSG00000135945	REV1	0.527889	0.000204353
ENSG00000168214	RBPJ	0.52792	0.000398627
ENSG00000196544	BORCS6	0.527961	0.000316392
ENSG00000179909	ZNF154	0.52804	0.000183067
ENSG00000105254	TBCB	0.52836	0.000656989
ENSG00000197993	KEL	0.528406	0.00041135
ENSG00000161016	RPL8	0.528457	0.00047635
ENSG00000167996	FTH1	0.528495	0.000258004
ENSG00000139364	TMEM132B	0.52851	0.000553014
ENSG00000105926	MPP6	0.528599	0.0005065
ENSG00000067840	PDZD4	0.528628	0.000756695
ENSG00000111605	CPSF6	0.528631	0.000359721
ENSG00000105583	WDR83OS	0.528741	0.000141733
ENSG00000130734	ATG4D	0.528779	0.00045366
ENSG00000165338	HECTD2	0.528793	0.000659138
ENSG00000259863	SH3RF3-AS1	0.528899	0.00023225
ENSG00000276007	AC079414.3	0.528923	0.000201823
ENSG00000174307	PHLDA3	0.529002	0.00045524
ENSG00000169964	TMEM42	0.529051	0.0013702
ENSG00000277692	AL121583.1	0.529074	0.000414595
ENSG00000263843	AC022211.2	0.529094	0.000135984
ENSG00000107223	EDF1	0.529189	0.000667899
ENSG00000276995	ENSG00000276995	0.52919	0.000821257
ENSG00000142534	RPS11	0.529209	0.000371256
ENSG00000110328	GALNT18	0.529302	0.000311383
ENSG00000141404	GNAL	0.529372	0.000706604
ENSG00000112183	RBM24	0.52939	0.000411854
ENSG00000124251	TP53TG5	0.529456	0.000456845
ENSG00000182774	RPS17	0.529544	0.000447509
ENSG00000089053	ANAPC5	0.529614	0.000456339
ENSG00000260018	AC040169.1	0.5297	0.000151577
ENSG00000212864	RNF208	0.529894	0.00017926
ENSG00000171943	SRGAP2C	0.530034	0.00027105
ENSG00000011105	TSPAN9	0.530149	0.00027105
ENSG00000110717	NDUFS8	0.530183	0.000468416
ENSG00000077463	SIRT6	0.530192	0.000514196
ENSG00000163071	SPATA18	0.530324	0.000360604
ENSG00000224043	CCNT2-AS1	0.530349	0.000192206
ENSG00000184378	ACTRT3	0.53037	0.000213914
ENSG00000138802	SEC24B	0.53039	0.00036206
ENSG00000153443	UBALD1	0.53042	0.000580566
ENSG00000108556	CHRNE	0.530507	0.000230991
ENSG00000170919	TPT1-AS1	0.530607	0.000595603
ENSG00000040487	PQLC2	0.530609	0.000313558
ENSG00000225526	MKRN2OS	0.530623	0.000183067
ENSG00000152556	PFKM	0.530774	0.000425427
ENSG00000165643	SOHLH1	0.530895	0.000305571
ENSG00000173227	SYT12	0.530943	0.000343291
ENSG00000160298	C21orf58	0.530988	0.000493733
ENSG00000251196	AC106760.1	0.53102	0.000761352
ENSG00000180660	MAB21L1	0.531141	0.00021618
ENSG00000010626	LRRC23	0.531269	0.000505509
ENSG00000180884	ZNF792	0.531287	0.000252519
ENSG00000174137	FAM53A	0.531381	0.000645949
ENSG00000177156	TALDO1	0.53143	0.000476272
ENSG00000215217	C5orf49	0.531436	0.000223418
ENSG00000166398	KIAA0355	0.531471	0.000573395
ENSG00000266872	AC015688.7	0.531484	0.000315509
ENSG00000118217	ATF6	0.531606	0.000360676
ENSG00000279519	AC007382.1	0.531675	0.000389656
ENSG00000114423	CBLB	0.531747	0.000334962
ENSG00000106346	USP42	0.53188	0.000213195
ENSG00000138326	RPS24	0.531896	0.000448401
ENSG00000187514	PTMA	0.531975	0.000674581
ENSG00000182087	TMEM259	0.532073	0.000530399
ENSG00000107954	NEURL1	0.532377	0.000347355
ENSG00000160781	PAQR6	0.532424	0.000395042
ENSG00000172301	COPRS	0.532426	0.000182912
ENSG00000198382	UVRAG	0.532454	0.000213827
ENSG00000073169	SELENOO	0.53263	0.000360269
ENSG00000271782	ENSG00000271782	0.532655	0.000222782
ENSG00000268069	AC004466.1	0.532655	0.000603265
ENSG00000076641	PAG1	0.532753	0.000222462
ENSG00000279232	AC008522.1	0.532837	0.00135355
ENSG00000269906	AL606834.1	0.532839	0.000537155
ENSG00000179399	GPC5	0.532847	0.00100523
ENSG00000168137	SETD5	0.532871	0.000213195
ENSG00000130255	RPL36	0.533099	0.000377957
ENSG00000123612	ACVR1C	0.533123	0.000230597
ENSG00000125170	DOK4	0.533151	0.000231909
ENSG00000260025	AC009414.2	0.533285	0.000234395
ENSG00000115042	FAHD2A	0.533301	0.00117243
ENSG00000118495	PLAGL1	0.533313	0.000258004
ENSG00000176485	PLA2G16	0.533359	0.000549918
ENSG00000183722	LHFPL6	0.53338	0.000212786
ENSG00000198883	PNMA5	0.533497	0.000627758
ENSG00000125846	ZNF133	0.533589	0.000411102
ENSG00000172461	FUT9	0.533628	0.000832509
ENSG00000186566	GPATCH8	0.533726	0.000255971
ENSG00000105983	LMBR1	0.533783	0.000519134
ENSG00000196470	SIAH1	0.533795	0.000469347
ENSG00000273420	AC008738.7	0.533881	0.000252519
ENSG00000184144	CNTN2	0.533902	0.00063974
ENSG00000076826	CAMSAP3	0.533924	0.000326506
ENSG00000103254	FAM173A	0.533979	0.000364418
ENSG00000111727	HCFC2	0.533982	0.000212786
ENSG00000172346	CSDC2	0.534146	0.000212631
ENSG00000189144	ZNF573	0.534186	0.000576237
ENSG00000170340	B3GNT2	0.534225	0.000361342
ENSG00000145494	NDUFS6	0.534636	0.00133877
ENSG00000139899	CBLN3	0.534637	0.000446367
ENSG00000024048	UBR2	0.534657	0.000170873
ENSG00000103145	HCFC1R1	0.534754	0.000419821
ENSG00000260878	AC104072.1	0.534821	0.000461484
ENSG00000197128	ZNF772	0.534862	0.00041938
ENSG00000226852	ENSG00000226852	0.534979	0.00113376
ENSG00000132612	VPS4A	0.534986	0.000613351
ENSG00000183291	SELENOF	0.535035	0.000311383
ENSG00000083845	RPS5	0.53508	0.000576955
ENSG00000025800	KPNA6	0.53508	0.000347355
ENSG00000124155	PIGT	0.535147	0.000182174
ENSG00000146360	GPR6	0.535193	0.000721437
ENSG00000135519	KCNH3	0.535286	0.000347355
ENSG00000169427	KCNK9	0.535397	0.000300635
ENSG00000280071	FP565260.6	0.535401	0.000428049
ENSG00000174574	AKIRIN1	0.535511	0.000256935
ENSG00000163872	YEATS2	0.535609	0.000275057
ENSG00000139624	CERS5	0.535832	0.000463823
ENSG00000033327	GAB2	0.535855	0.000505509
ENSG00000177707	NECTIN3	0.535874	0.000434245
ENSG00000253729	PRKDC	0.535899	0.00024481
ENSG00000155761	SPAG17	0.536006	0.000421421
ENSG00000157212	PAXIP1	0.536007	0.000364547
ENSG00000065600	TMEM206	0.536032	0.000458252
ENSG00000279500	AC108704.2	0.53609	0.000558835
ENSG00000183444	OR7E38P	0.53618	0.000249311
ENSG00000160917	CPSF4	0.536275	0.000326047
ENSG00000156482	RPL30	0.536451	0.000747527
ENSG00000131187	F12	0.536497	0.000505509
ENSG00000011478	QPCTL	0.536524	0.000256122
ENSG00000162747	FCGR3B	0.536554	0.000741353
ENSG00000122406	RPL5	0.536674	0.000416907
ENSG00000185127	C6orf120	0.536742	0.000511718
ENSG00000169180	XPO6	0.536762	0.000414595
ENSG00000214425	LRRC37A4P	0.536808	0.00036441
ENSG00000257550	AC023509.2	0.536817	0.000234395
ENSG00000114251	WNT5A	0.536856	0.000476705
ENSG00000100211	CBY1	0.536889	0.000700066
ENSG00000148291	SURF2	0.53692	0.000907573
ENSG00000099795	NDUFB7	0.53696	0.000756558
ENSG00000188486	H2AFX	0.537022	0.000465531
ENSG00000211459	MT-RNR1	0.537042	0.00108858
ENSG00000267466	AC021683.1	0.537074	0.000489415
ENSG00000130724	CHMP2A	0.537094	0.000479344
ENSG00000007264	MATK	0.537151	0.000371256
ENSG00000163788	SNRK	0.53723	0.000391732
ENSG00000149932	TMEM219	0.537271	0.00045366
ENSG00000145808	ADAMTS19	0.537296	0.00045366
ENSG00000083817	ZNF416	0.537363	0.000191706
ENSG00000241990	PRR34-AS1	0.537583	0.00165157
ENSG00000179520	SLC17A8	0.53764	0.000592598
ENSG00000277258	PCGF2	0.537641	0.000179583
ENSG00000104419	NDRG1	0.537702	0.000797846
ENSG00000145075	CCDC39	0.537719	0.00132229
ENSG00000035664	DAPK2	0.537727	0.000759696
ENSG00000183248	PRR36	0.537745	0.000617002
ENSG00000137818	RPLP1	0.537824	0.000715624
ENSG00000204044	SLC12A5-AS1	0.537953	0.000434716
ENSG00000259168	AC104002.3	0.537962	0.000539409
ENSG00000120594	PLXDC2	0.538002	0.000258004
ENSG00000198712	MT-CO2	0.538057	0.000764036
ENSG00000273637	AL139260.2	0.538094	0.000460163
ENSG00000125755	SYMPK	0.538161	0.000721841
ENSG00000099849	RASSF7	0.538178	0.000194456
ENSG00000275088	AC026469.1	0.538494	0.000257594
ENSG00000196814	MVB12B	0.538527	0.000454635
ENSG00000259661	AC068831.4	0.538538	0.0010022
ENSG00000131116	ZNF428	0.538592	0.000627064
ENSG00000170234	PWWP2A	0.53864	0.00103026
ENSG00000119559	C19orf25	0.538656	0.00114467
ENSG00000166145	SPINT1	0.538657	0.000275057
ENSG00000168096	ANKS3	0.538701	0.000573395
ENSG00000205542	TMSB4X	0.538757	0.000573395
ENSG00000159753	CARMIL2	0.538872	0.00047514
ENSG00000133401	PDZD2	0.539093	0.000454286
ENSG00000142949	PTPRF	0.539178	0.000364418
ENSG00000181085	MAPK15	0.539205	0.000223418
ENSG00000134899	ERCC5	0.539252	0.000410794
ENSG00000169136	ATF5	0.53935	0.000512484
ENSG00000180739	S1PR5	0.539422	0.000213195
ENSG00000138617	PARP16	0.539449	0.000360269
ENSG00000129933	MAU2	0.539479	0.00053007
ENSG00000278948	AL031587.5	0.539571	0.00108591
ENSG00000131831	RAI2	0.539674	0.000476705
ENSG00000273188	AL022328.3	0.539688	0.000277892
ENSG00000181690	PLAG1	0.539782	0.000250922
ENSG00000135702	CHST5	0.539831	0.000410794
ENSG00000236859	NIFK-AS1	0.539928	0.000613351
ENSG00000186714	CCDC73	0.539966	0.000343291
ENSG00000267448	AC010649.1	0.539979	0.000445422
ENSG00000129515	SNX6	0.540101	0.000571074
ENSG00000146963	LUC7L2	0.54011	0.000607319
ENSG00000118922	KLF12	0.540193	0.000882819
ENSG00000134825	TMEM258	0.540222	0.00209712
ENSG00000134419	RPS15A	0.54026	0.000715005
ENSG00000134086	VHL	0.540278	0.000448401
ENSG00000139508	SLC46A3	0.540289	0.000250922
ENSG00000102103	PQBP1	0.540332	0.000656989
ENSG00000260465	AC018557.1	0.540502	0.000608212
ENSG00000131408	NR1H2	0.540592	0.00041725
ENSG00000116809	ZBTB17	0.54062	0.000741781
ENSG00000196547	MAN2A2	0.54078	0.00041135
ENSG00000215472	RPL17-C18orf32	0.540851	0.000425427
ENSG00000205220	PSMB10	0.54088	0.000476705
ENSG00000108469	RECQL5	0.540922	0.000476705
ENSG00000279456	AL353763.1	0.540951	0.000519134
ENSG00000138207	RBP4	0.540965	0.000542533
ENSG00000169989	TIGD4	0.541022	0.000580566
ENSG00000142765	SYTL1	0.541125	0.000425691
ENSG00000135299	ANKRD6	0.541192	0.000704365
ENSG00000177479	ARIH2	0.54123	0.00100846
ENSG00000134686	PHC2	0.541237	0.000624425
ENSG00000139971	C14orf37	0.54131	0.00117243
ENSG00000256364	AC069234.2	0.541332	0.000549918
ENSG00000105640	RPL18A	0.541354	0.000859664
ENSG00000149923	PPP4C	0.541356	0.000602218
ENSG00000109971	HSPA8	0.541479	0.00122934
ENSG00000146066	HIGD2A	0.541551	0.000311299
ENSG00000236051	MYCBP2-AS1	0.541745	0.000230856
ENSG00000154146	NRGN	0.541746	0.000545149
ENSG00000256966	AL513165.2	0.541772	0.000515039
ENSG00000054967	RELT	0.541828	0.000649699
ENSG00000259357	AL590133.2	0.541876	0.00114218
ENSG00000160993	ALKBH4	0.541916	0.000380082
ENSG00000278765	AC004477.3	0.541957	0.00297467
ENSG00000158292	GPR153	0.541994	0.000391781
ENSG00000126822	PLEKHG3	0.54202	0.0010548
ENSG00000184897	H1FX	0.542249	0.000595603
ENSG00000116251	RPL22	0.542255	0.00060886
ENSG00000198874	TYW1	0.542298	0.00113
ENSG00000171357	LURAP1	0.54232	0.000833449
ENSG00000105967	TFEC	0.542432	0.000656989
ENSG00000182771	GRID1	0.542441	0.000346371
ENSG00000124177	CHD6	0.542545	0.000428049
ENSG00000178695	KCTD12	0.542583	0.000371256
ENSG00000198918	RPL39	0.542587	0.000917919
ENSG00000150667	FSIP1	0.542617	0.000770211
ENSG00000167657	DAPK3	0.542632	0.00122934
ENSG00000131653	TRAF7	0.542661	0.00027105
ENSG00000091831	ESR1	0.542697	0.000530399
ENSG00000174839	DENND6A	0.542698	0.000446367
ENSG00000170017	ALCAM	0.542731	0.000246802
ENSG00000143947	RPS27A	0.542765	0.000801414
ENSG00000197971	MBP	0.542797	0.000672055
ENSG00000204237	OXLD1	0.542911	0.00135355
ENSG00000159023	EPB41	0.542967	0.000525233
ENSG00000169249	ZRSR2	0.543067	0.000407796
ENSG00000278897	AC020951.1	0.543128	0.000501463
ENSG00000172428	COPS9	0.543194	0.000456845
ENSG00000198742	SMURF1	0.543212	0.000252519
ENSG00000216921	AC131097.2	0.543264	0.00078037
ENSG00000196187	TMEM63A	0.543298	0.00106219
ENSG00000214944	ARHGEF28	0.543438	0.00104167
ENSG00000269190	FBXO17	0.543565	0.000386272
ENSG00000106066	CPVL	0.543613	0.000364547
ENSG00000196730	DAPK1	0.543619	0.00286839
ENSG00000108669	CYTH1	0.543667	0.000753048
ENSG00000082014	SMARCD3	0.543692	0.000269521
ENSG00000261884	AC040162.1	0.543859	0.000412882
ENSG00000105193	RPS16	0.544044	0.000999309
ENSG00000204217	BMPR2	0.544052	0.00104389
ENSG00000272240	AC004908.1	0.544188	0.000594722
ENSG00000136819	C9orf78	0.544232	0.00243661
ENSG00000166166	TRMT61A	0.54424	0.000927206
ENSG00000163794	UCN	0.544288	0.00213561
ENSG00000131495	NDUFA2	0.544311	0.000876445
ENSG00000198835	GJC2	0.544442	0.00146681
ENSG00000100147	CCDC134	0.54449	0.000385294
ENSG00000269495	AC011483.2	0.544614	0.000416907
ENSG00000158966	CACHD1	0.544625	0.0003512
ENSG00000159140	SON	0.544648	0.000341877
ENSG00000167515	TRAPPC2L	0.544768	0.0009185
ENSG00000279331	RBM12B-AS1	0.544931	0.00047635
ENSG00000115808	STRN	0.544941	0.000616548
ENSG00000134775	FHOD3	0.545002	0.000613351
ENSG00000108639	SYNGR2	0.54501	0.00177686
ENSG00000226245	ZNF32-AS1	0.545052	0.000410794
ENSG00000149577	SIDT2	0.545078	0.000465389
ENSG00000134369	NAV1	0.545146	0.000237221
ENSG00000040608	RTN4R	0.545201	0.000624392
ENSG00000143862	ARL8A	0.545284	0.000815483
ENSG00000198574	SH2D1B	0.545307	0.000746675
ENSG00000103266	STUB1	0.545396	0.000317217
ENSG00000196535	MYO18A	0.545422	0.000754549
ENSG00000152082	MZT2B	0.545425	0.000319542
ENSG00000198225	FKBP1C	0.545432	0.000476272
ENSG00000172469	MANEA	0.545498	0.000448401
ENSG00000109475	RPL34	0.54553	0.00169266
ENSG00000118094	TREH	0.54554	0.00080575
ENSG00000188215	DCUN1D3	0.545564	0.000700066
ENSG00000253305	PCDHGB6	0.545565	0.000553014
ENSG00000169499	PLEKHA2	0.545595	0.000714519
ENSG00000076321	KLHL20	0.54561	0.000380082
ENSG00000163888	CAMK2N2	0.54576	0.000619387
ENSG00000166949	SMAD3	0.545781	0.000753965
ENSG00000052126	PLEKHA5	0.545789	0.000566076
ENSG00000280143	AP000892.3	0.545816	0.000564563
ENSG00000135486	HNRNPA1	0.545834	0.000687833
ENSG00000133519	ZDHHC8P1	0.545843	0.000353111
ENSG00000198879	SFMBT2	0.545859	0.00027251
ENSG00000228989	ENSG00000228989	0.545933	0.000622055
ENSG00000074071	MRPS34	0.545979	0.00139349
ENSG00000121104	FAM117A	0.546116	0.000326506
ENSG00000108523	RNF167	0.546409	0.000383603
ENSG00000129534	MIS18BP1	0.546437	0.000533111
ENSG00000159459	UBR1	0.54651	0.000576641
ENSG00000100263	RHBDD3	0.546735	0.000832509
ENSG00000145817	YIPF5	0.546802	0.000503359
ENSG00000002330	BAD	0.546835	0.000552035
ENSG00000117602	RCAN3	0.546836	0.000783991
ENSG00000123144	TRIR	0.546877	0.000764947
ENSG00000075914	EXOSC7	0.547127	0.00139122
ENSG00000259607	AC108449.3	0.547157	0.00102644
ENSG00000101470	TNNC2	0.547197	0.000448401
ENSG00000183111	ARHGEF37	0.547354	0.00124587
ENSG00000105851	PIK3CG	0.547368	0.00122853
ENSG00000154655	L3MBTL4	0.547456	0.000382744
ENSG00000185551	NR2F2	0.547519	0.00121733
ENSG00000142541	RPL13A	0.54757	0.000850573
ENSG00000134072	CAMK1	0.547572	0.00104167
ENSG00000230445	LRRC37A6P	0.547852	0.000741781
ENSG00000100410	PHF5A	0.547944	0.000498509
ENSG00000198205	ZXDA	0.547957	0.00060886
ENSG00000140988	RPS2	0.548011	0.000942558
ENSG00000083814	ZNF671	0.548058	0.000507097
ENSG00000244274	DBNDD2	0.548074	0.000617002
ENSG00000091490	SEL1L3	0.548207	0.00029652
ENSG00000124374	PAIP2B	0.548339	0.00115217
ENSG00000161681	SHANK1	0.548392	0.000722904
ENSG00000162670	BRINP3	0.548523	0.000821246
ENSG00000135638	EMX1	0.548699	0.000595603
ENSG00000147403	RPL10	0.54891	0.00149372
ENSG00000146414	SHPRH	0.548924	0.00030005
ENSG00000185133	INPP5J	0.548937	0.000418059
ENSG00000228492	RAB11FIP1P1	0.54897	0.000613351
ENSG00000155265	GOLGA7B	0.548991	0.000407796
ENSG00000174915	PTDSS2	0.548992	0.00107335
ENSG00000197785	ATAD3A	0.549044	0.000757811
ENSG00000168748	CA7	0.549064	0.00060886
ENSG00000269711	AC008763.3	0.549069	0.000463607
ENSG00000070808	CAMK2A	0.549116	0.000641128
ENSG00000189420	ZFP92	0.549167	0.00127258
ENSG00000103966	EHD4	0.549172	0.000741781
ENSG00000159692	CTBP1	0.549172	0.00107262
ENSG00000232630	PRPS1P2	0.549313	0.000882111
ENSG00000116863	ADPRHL2	0.549318	0.000582643
ENSG00000116652	DLEU2L	0.54933	0.00161161
ENSG00000179902	C1orf194	0.549342	0.000351672
ENSG00000107957	SH3PXD2A	0.549358	0.000738233
ENSG00000128578	STRIP2	0.549416	0.000921283
ENSG00000164081	TEX264	0.549455	0.000922407
ENSG00000116544	DLGAP3	0.549558	0.000549918
ENSG00000159210	SNF8	0.549588	0.00127303
ENSG00000266338	NBPF15	0.549742	0.000501245
ENSG00000279970	AC023024.2	0.549835	0.00157847
ENSG00000186577	SMIM29	0.549912	0.000538504
ENSG00000173338	KCNK7	0.549917	0.00137332
ENSG00000116747	TROVE2	0.549926	0.000381212
ENSG00000101213	PTK6	0.549933	0.00111784
ENSG00000198763	MT-ND2	0.550005	0.00223516
ENSG00000112624	BICRAL	0.550042	0.00041135
ENSG00000272821	U62317.3	0.550079	0.00104457
ENSG00000187239	FNBP1	0.550089	0.000753387
ENSG00000109046	WSB1	0.550106	0.000351672
ENSG00000003393	ALS2	0.550114	0.000770038
ENSG00000279668	AC024610.2	0.550115	0.000411854
ENSG00000105767	CADM4	0.550235	0.00729465
ENSG00000263001	GTF2I	0.550241	0.00108271
ENSG00000165521	EML5	0.550245	0.000435587
ENSG00000182870	GALNT9	0.550266	0.000645949
ENSG00000141569	TRIM65	0.550357	0.000932688
ENSG00000232940	HCG25	0.550385	0.000706604
ENSG00000129757	CDKN1C	0.550399	0.00090944
ENSG00000145431	PDGFC	0.550418	0.000343291
ENSG00000238276	AL354863.1	0.550429	0.00125756
ENSG00000070501	POLB	0.550448	0.000616548
ENSG00000251660	AC007036.3	0.55049	0.000989826
ENSG00000212670	ENSG00000212670	0.550526	0.00094206
ENSG00000166596	CFAP52	0.550532	0.000786105
ENSG00000185129	PURA	0.55055	0.000358917
ENSG00000083896	YTHDC1	0.550846	0.000542533
ENSG00000248540	AC010931.2	0.550901	0.0016944
ENSG00000180354	MTURN	0.551008	0.000651554
ENSG00000266820	KPNA2P3	0.551271	0.000553472
ENSG00000151498	ACAD8	0.551315	0.000465531
ENSG00000102387	TAF7L	0.551365	0.000840468
ENSG00000160961	ZNF333	0.551425	0.00141434
ENSG00000129993	CBFA2T3	0.551495	0.00036441
ENSG00000181350	LRRC75A	0.551533	0.000335735
ENSG00000177105	RHOG	0.551554	0.00133877
ENSG00000078804	TP53INP2	0.551629	0.000927206
ENSG00000259164	AC007375.2	0.551677	0.00120268
ENSG00000197714	ZNF460	0.551722	0.000456339
ENSG00000254198	AC113191.1	0.55176	0.000882819
ENSG00000164112	TMEM155	0.5518	0.000882819
ENSG00000245937	LINC01184	0.551806	0.000842187
ENSG00000136274	NACAD	0.551892	0.000804665
ENSG00000269908	ENSG00000269908	0.551937	0.000500881
ENSG00000109956	B3GAT1	0.551982	0.000424038
ENSG00000179796	LRRC3B	0.552026	0.000348414
ENSG00000139438	FAM222A	0.552044	0.000821246
ENSG00000223891	OSER1-AS1	0.552063	0.000680133
ENSG00000086200	IPO11	0.55214	0.000683181
ENSG00000168702	LRP1B	0.552157	0.00208602
ENSG00000163870	TPRA1	0.552338	0.000942558
ENSG00000120942	UBIAD1	0.552487	0.000395042
ENSG00000112561	TFEB	0.552555	0.00137195
ENSG00000173542	MOB1B	0.55259	0.000411854
ENSG00000270898	GPR75-ASB3	0.552753	0.00159185
ENSG00000272921	AC005832.4	0.552798	0.000978956
ENSG00000099250	NRP1	0.552892	0.000668684
ENSG00000126756	UXT	0.552892	0.00157991
ENSG00000177463	NR2C2	0.552896	0.000371816
ENSG00000134533	RERG	0.552923	0.000637146
ENSG00000279689	AC022400.8	0.55294	0.00124587
ENSG00000043591	ADRB1	0.552974	0.000927655
ENSG00000236528	AL033528.2	0.55309	0.0010693
ENSG00000162706	CADM3	0.553097	0.00104457
ENSG00000234390	USP27X-AS1	0.553167	0.00104389
ENSG00000278811	LINC00624	0.553186	0.000722238
ENSG00000158552	ZFAND2B	0.553204	0.000710145
ENSG00000139292	LGR5	0.55328	0.00105599
ENSG00000235118	FAM237A	0.553334	0.00118561
ENSG00000224870	AL391244.1	0.553417	0.00336249
ENSG00000233621	LINC01137	0.553567	0.000358917
ENSG00000004455	AK2	0.553594	0.00125931
ENSG00000019549	SNAI2	0.553618	0.000622055
ENSG00000278722	AL445288.1	0.553769	0.00094206
ENSG00000136305	CIDEB	0.553864	0.000627394
ENSG00000125966	MMP24	0.553868	0.00047635
ENSG00000203778	FAM229B	0.553903	0.00100293
ENSG00000106948	AKNA	0.553914	0.000500881
ENSG00000185164	NOMO2	0.554047	0.000741781
ENSG00000198108	CHSY3	0.554056	0.00118503
ENSG00000049130	KITLG	0.554062	0.00124816
ENSG00000136381	IREB2	0.554065	0.000786221
ENSG00000213523	SRA1	0.554106	0.00133354
ENSG00000041988	THAP3	0.554116	0.00126853
ENSG00000266642	AC024267.6	0.554121	0.000840324
ENSG00000050767	COL23A1	0.554153	0.000832509
ENSG00000267436	AC005786.3	0.554184	0.00113
ENSG00000103365	GGA2	0.554256	0.000656989
ENSG00000174444	RPL4	0.554338	0.000680133
ENSG00000007080	CCDC124	0.554383	0.0015662
ENSG00000127831	VIL1	0.554409	0.00078037
ENSG00000256206	AC018523.2	0.55449	0.00144257
ENSG00000105327	BBC3	0.554498	0.000378561
ENSG00000248441	LINC01197	0.554599	0.00105135
ENSG00000090686	USP48	0.554626	0.00119371
ENSG00000186642	PDE2A	0.554641	0.00108858
ENSG00000163082	SGPP2	0.554667	0.00106089
ENSG00000130811	EIF3G	0.554689	0.00183958
ENSG00000172345	STARD5	0.554704	0.000832509
ENSG00000103024	NME3	0.554779	0.00122541
ENSG00000185347	TEDC1	0.554829	0.00115056
ENSG00000204172	AGAP9	0.554899	0.00121491
ENSG00000108654	DDX5	0.554911	0.000504962
ENSG00000279592	AC010653.2	0.554933	0.000700326
ENSG00000248333	CDK11B	0.554996	0.00127303
ENSG00000178028	DMAP1	0.55501	0.00100633
ENSG00000272772	AC104109.3	0.555039	0.00337338
ENSG00000174951	FUT1	0.555043	0.000895852
ENSG00000108231	LGI1	0.555119	0.000756558
ENSG00000262967	AC005921.2	0.55517	0.00101195
ENSG00000117036	ETV3	0.555205	0.000815223
ENSG00000266412	NCOA4	0.5553	0.000707017
ENSG00000174740	PABPC5	0.555334	0.00036441
ENSG00000119321	FKBP15	0.555359	0.0014713
ENSG00000105617	LENG1	0.555367	0.000821246
ENSG00000104907	TRMT1	0.555397	0.00109878
ENSG00000149798	CDC42EP2	0.555406	0.000951479
ENSG00000123384	LRP1	0.555431	0.000656989
ENSG00000115760	BIRC6	0.555434	0.000410794
ENSG00000214140	PRCD	0.555457	0.00140614
ENSG00000129968	ABHD17A	0.555465	0.000756558
ENSG00000253854	AC010834.3	0.555591	0.00114068
ENSG00000157193	LRP8	0.555706	0.00125257
ENSG00000168917	SLC35G2	0.555751	0.00119452
ENSG00000103269	RHBDL1	0.555862	0.000553489
ENSG00000185813	PCYT2	0.555868	0.0037218
ENSG00000123353	ORMDL2	0.555899	0.000553345
ENSG00000185298	CCDC137	0.556008	0.0015605
ENSG00000141298	SSH2	0.556015	0.000998125
ENSG00000261553	AL137782.1	0.556061	0.000695308
ENSG00000184436	THAP7	0.556119	0.00164626
ENSG00000185100	ADSSL1	0.55622	0.00095276
ENSG00000213465	ARL2	0.556324	0.00131341
ENSG00000198369	SPRED2	0.556389	0.00126805
ENSG00000179456	ZBTB18	0.556451	0.000388266
ENSG00000168646	AXIN2	0.556563	0.00112649
ENSG00000140264	SERF2	0.556574	0.00159017
ENSG00000101333	PLCB4	0.556575	0.000576641
ENSG00000213199	ASIC3	0.55661	0.0014713
ENSG00000162585	FAAP20	0.556615	0.000839146
ENSG00000153823	PID1	0.556615	0.000418059
ENSG00000081041	CXCL2	0.556629	0.00060886
ENSG00000197702	PARVA	0.55669	0.00106708
ENSG00000090238	YPEL3	0.556704	0.0015662
ENSG00000005884	ITGA3	0.556716	0.000620457
ENSG00000179292	TMEM151A	0.556806	0.00036441
ENSG00000260482	AC008870.1	0.55682	0.00046752
ENSG00000125912	NCLN	0.55684	0.00167133
ENSG00000164128	NPY1R	0.55684	0.00125451
ENSG00000261236	BOP1	0.55684	0.000608212
ENSG00000053372	MRTO4	0.55687	0.000832509
ENSG00000197180	AC244090.1	0.556886	0.000698395
ENSG00000107338	SHB	0.556896	0.000515039
ENSG00000179403	VWA1	0.556915	0.0016657
ENSG00000276075	AC027682.6	0.556957	0.00060886
ENSG00000106263	EIF3B	0.557007	0.00236472
ENSG00000148120	C9orf3	0.557238	0.00182465
ENSG00000112679	DUSP22	0.557262	0.000624392
ENSG00000128872	TMOD2	0.55728	0.00229814
ENSG00000116898	MRPS15	0.557327	0.00161279
ENSG00000113758	DBN1	0.557327	0.000904298
ENSG00000198818	SFT2D1	0.557362	0.00109878
ENSG00000127334	DYRK2	0.557394	0.000493733
ENSG00000158773	USF1	0.557435	0.0037151
ENSG00000253910	PCDHGB2	0.55745	0.00106761
ENSG00000213741	RPS29	0.557492	0.00176525
ENSG00000148399	DPH7	0.557731	0.000998125
ENSG00000125954	CHURC1-FNTB	0.557733	0.000581759
ENSG00000164171	ITGA2	0.557754	0.000553345
ENSG00000198727	MT-CYB	0.557807	0.00128075
ENSG00000140199	SLC12A6	0.557815	0.000738233
ENSG00000183978	COA3	0.55784	0.00139956
ENSG00000184185	KCNJ12	0.557846	0.000417815
ENSG00000065534	MYLK	0.557902	0.00047635
ENSG00000176428	VPS37D	0.557973	0.00060886
ENSG00000196689	TRPV1	0.558012	0.000794406
ENSG00000140538	NTRK3	0.55805	0.0013702
ENSG00000214253	FIS1	0.5582	0.000776185
ENSG00000103037	SETD6	0.558259	0.000862075
ENSG00000187164	SHTN1	0.558325	0.00148251
ENSG00000186364	NUDT17	0.558327	0.0012237
ENSG00000197601	FAR1	0.558327	0.00102006
ENSG00000168314	MOBP	0.558336	0.000683181
ENSG00000061987	MON2	0.558473	0.000613832
ENSG00000108961	RANGRF	0.558474	0.00114926
ENSG00000118263	KLF7	0.558491	0.000571074
ENSG00000224897	POT1-AS1	0.55855	0.00184463
ENSG00000078900	TP73	0.558551	0.00106995
ENSG00000112761	WISP3	0.558603	0.000849254
ENSG00000144224	UBXN4	0.558634	0.000463823
ENSG00000183578	TNFAIP8L3	0.558736	0.00153619
ENSG00000196408	NOXO1	0.558812	0.000446367
ENSG00000172817	CYP7B1	0.558816	0.000831762
ENSG00000185290	NUPR2	0.558886	0.0026235
ENSG00000053524	MCF2L2	0.558917	0.00358387
ENSG00000141580	WDR45B	0.558929	0.0010022
ENSG00000263647	BPTFP1	0.558938	0.000605355
ENSG00000187778	MCRS1	0.558948	0.000602218
ENSG00000182606	TRAK1	0.559064	0.00104554
ENSG00000174744	BRMS1	0.559079	0.00105232
ENSG00000258754	LINC01579	0.559097	0.000500881
ENSG00000184990	SIVA1	0.559146	0.00145655
ENSG00000167930	FAM234A	0.559149	0.00162175
ENSG00000108381	ASPA	0.559245	0.000446367
ENSG00000188266	HYKK	0.559264	0.00173565
ENSG00000126106	TMEM53	0.559264	0.00045366
ENSG00000228253	MT-ATP8	0.559265	0.00103026
ENSG00000109762	SNX25	0.559355	0.000567665
ENSG00000184900	SUMO3	0.559364	0.000491912
ENSG00000138448	ITGAV	0.559581	0.00218412
ENSG00000103121	CMC2	0.559616	0.00136802
ENSG00000161281	COX7A1	0.55962	0.00068572
ENSG00000076201	PTPN23	0.559678	0.000656989
ENSG00000028116	VRK2	0.559859	0.00146681
ENSG00000168172	HOOK3	0.559901	0.000798678
ENSG00000269881	AC004754.1	0.559937	0.00106761
ENSG00000078725	BRINP1	0.560014	0.00108338
ENSG00000134107	BHLHE40	0.560028	0.000652015
ENSG00000279618	ENSG00000279618	0.560063	0.0017113
ENSG00000269242	AC010422.3	0.560077	0.00768117
ENSG00000139546	TARBP2	0.560122	0.00129629
ENSG00000054148	PHPT1	0.560126	0.000882819
ENSG00000116691	MIIP	0.560139	0.00406415
ENSG00000105290	APLP1	0.560151	0.000716654
ENSG00000164647	STEAP1	0.560225	0.000938303
ENSG00000127412	TRPV5	0.560319	0.00137195
ENSG00000167900	TK1	0.560412	0.00125453
ENSG00000166823	MESP1	0.560508	0.000454286
ENSG00000009335	UBE3C	0.560529	0.00191185
ENSG00000221946	FXYD7	0.560652	0.000905908
ENSG00000225507	AC069282.1	0.560654	0.000801414
ENSG00000043514	TRIT1	0.560681	0.00217982
ENSG00000188452	CERKL	0.560692	0.000757244
ENSG00000103495	MAZ	0.560722	0.00117243
ENSG00000136754	ABI1	0.560723	0.00152664
ENSG00000141127	PRPSAP2	0.560728	0.0011728
ENSG00000242419	PCDHGC4	0.560735	0.00108102
ENSG00000167258	CDK12	0.560793	0.00047635
ENSG00000179588	ZFPM1	0.560805	0.00106081
ENSG00000138606	SHF	0.560835	0.000553014
ENSG00000224032	EPB41L4A-AS1	0.561016	0.00336187
ENSG00000087495	PHACTR3	0.561046	0.00158368
ENSG00000220804	LINC01881	0.561054	0.000716654
ENSG00000005075	POLR2J	0.561071	0.000664185
ENSG00000099810	MTAP	0.561107	0.00118493
ENSG00000205323	SARNP	0.561146	0.00198283
ENSG00000187742	SECISBP2	0.561148	0.00150191
ENSG00000170584	NUDCD2	0.561155	0.00178787
ENSG00000105325	FZR1	0.561169	0.00169266
ENSG00000104859	CLASRP	0.561226	0.000831762
ENSG00000255073	ZFP91-CNTF	0.561256	0.000617002
ENSG00000242960	FTH1P23	0.561264	0.000622055
ENSG00000101181	MTG2	0.561278	0.00235222
ENSG00000187186	AL162231.1	0.561291	0.000795915
ENSG00000167733	HSD11B1L	0.561292	0.000741781
ENSG00000253537	PCDHGA7	0.561357	0.00104366
ENSG00000173889	PHC3	0.561361	0.000594722
ENSG00000132854	KANK4	0.561483	0.000519134
ENSG00000254501	AP003068.1	0.561488	0.00094206
ENSG00000108588	CCDC47	0.561495	0.00122853
ENSG00000134207	SYT6	0.561523	0.000519134
ENSG00000228620	Z97056.1	0.561579	0.0015605
ENSG00000103569	AQP9	0.561608	0.00142947
ENSG00000197776	KLHDC1	0.561655	0.000844295
ENSG00000081665	ZNF506	0.561705	0.00114213
ENSG00000265491	RNF115	0.561748	0.00121809
ENSG00000064115	TM7SF3	0.561797	0.00155216
ENSG00000160226	C21orf2	0.561922	0.00131233
ENSG00000135362	PRR5L	0.562017	0.00084034
ENSG00000100379	KCTD17	0.562094	0.000500881
ENSG00000121775	TMEM39B	0.562141	0.00244311
ENSG00000179546	HTR1D	0.562156	0.00149568
ENSG00000128283	CDC42EP1	0.562184	0.00118561
ENSG00000198899	MT-ATP6	0.562206	0.0015662
ENSG00000169738	DCXR	0.562254	0.00146379
ENSG00000267163	ENSG00000267163	0.562256	0.00143877
ENSG00000105229	PIAS4	0.562296	0.00192731
ENSG00000151148	UBE3B	0.5623	0.00174505
ENSG00000034510	TMSB10	0.562344	0.000728216
ENSG00000160948	VPS28	0.56238	0.00148137
ENSG00000148344	PTGES	0.562462	0.000800646
ENSG00000198156	NPIPB6	0.562507	0.000476272
ENSG00000158792	SPATA2L	0.562594	0.000638936
ENSG00000231663	AL355472.1	0.562685	0.000905908
ENSG00000179134	SAMD4B	0.562702	0.00136234
ENSG00000249158	PCDHA11	0.56274	0.00178
ENSG00000279428	AC087164.2	0.562746	0.0015605
ENSG00000168028	RPSA	0.562803	0.00156608
ENSG00000179388	EGR3	0.562829	0.00145246
ENSG00000038295	TLL1	0.562927	0.000540051
ENSG00000275066	SYNRG	0.563027	0.000740107
ENSG00000239268	AC092691.1	0.563149	0.00193701
ENSG00000196455	PIK3R4	0.563166	0.0015662
ENSG00000047579	DTNBP1	0.563273	0.00102241
ENSG00000117000	RLF	0.563302	0.000801414
ENSG00000210082	MT-RNR2	0.563358	0.00309263
ENSG00000156026	MCU	0.563365	0.00117243
ENSG00000058600	POLR3E	0.563405	0.00144791
ENSG00000279332	AC090772.4	0.563733	0.00085398
ENSG00000258210	AC144548.1	0.563779	0.0031274
ENSG00000167680	SEMA6B	0.563824	0.0012006
ENSG00000196724	ZNF418	0.563948	0.00125257
ENSG00000228594	FNDC10	0.564017	0.000963084
ENSG00000198960	ARMCX6	0.564081	0.00133073
ENSG00000064995	TAF11	0.564148	0.00136234
ENSG00000102302	FGD1	0.564208	0.000848747
ENSG00000260924	LINC01311	0.564293	0.00226975
ENSG00000092847	AGO1	0.564354	0.00385288
ENSG00000102910	LONP2	0.564374	0.00152664
ENSG00000066777	ARFGEF1	0.564492	0.000840324
ENSG00000120685	PROSER1	0.56452	0.000821257
ENSG00000102981	PARD6A	0.564551	0.000837383
ENSG00000116005	PCYOX1	0.564655	0.00174267
ENSG00000050130	JKAMP	0.564684	0.000796744
ENSG00000132591	ERAL1	0.564747	0.000927206
ENSG00000165424	ZCCHC24	0.564881	0.00167292
ENSG00000163050	COQ8A	0.564899	0.00123297
ENSG00000176248	ANAPC2	0.564936	0.00144253
ENSG00000078699	CBFA2T2	0.564967	0.00151278
ENSG00000272916	AC022400.6	0.565072	0.00060886
ENSG00000160305	DIP2A	0.565087	0.00196299
ENSG00000121440	PDZRN3	0.565124	0.00121704
ENSG00000131969	ABHD12B	0.565128	0.00280898
ENSG00000131374	TBC1D5	0.565185	0.000645949
ENSG00000129315	CCNT1	0.565222	0.000759696
ENSG00000164896	FASTK	0.565426	0.00152615
ENSG00000262413	AC145207.2	0.565487	0.000759696
ENSG00000163166	IWS1	0.565494	0.00133011
ENSG00000166595	FAM96B	0.565589	0.000574447
ENSG00000248859	LINC01574	0.565695	0.00108338
ENSG00000165688	PMPCA	0.565728	0.00156608
ENSG00000119699	TGFB3	0.565745	0.00240378
ENSG00000206557	TRIM71	0.565816	0.00227974
ENSG00000198553	KCNRG	0.565878	0.00139447
ENSG00000100462	PRMT5	0.565881	0.0016944
ENSG00000227500	SCAMP4	0.565881	0.00256887
ENSG00000166402	TUB	0.565938	0.00167292
ENSG00000272617	COG8	0.565955	0.00159072
ENSG00000148660	CAMK2G	0.565996	0.00132985
ENSG00000264578	AC009630.3	0.566101	0.00132205
ENSG00000103089	FA2H	0.566132	0.000519134
ENSG00000161671	EMC10	0.566193	0.00254918
ENSG00000261329	AC016597.1	0.566214	0.000892971
ENSG00000162032	SPSB3	0.566251	0.00138186
ENSG00000182372	CLN8	0.566275	0.00159017
ENSG00000122390	NAA60	0.566333	0.00211469
ENSG00000110436	SLC1A2	0.566406	0.00188531
ENSG00000272112	AC011374.2	0.566424	0.000882819
ENSG00000138459	SLC35A5	0.566616	0.000700066
ENSG00000129194	SOX15	0.566622	0.000663405
ENSG00000151079	KCNA6	0.566635	0.00139674
ENSG00000197724	PHF2	0.566642	0.00192731
ENSG00000068650	ATP11A	0.566657	0.00123154
ENSG00000198242	RPL23A	0.566662	0.00152664
ENSG00000169592	INO80E	0.566665	0.00190383
ENSG00000107130	NCS1	0.566874	0.00161023
ENSG00000130520	LSM4	0.566974	0.000927206
ENSG00000275832	ARHGAP23	0.566978	0.00205104
ENSG00000183207	RUVBL2	0.567013	0.00199978
ENSG00000123908	AGO2	0.567116	0.0016697
ENSG00000160075	SSU72	0.567188	0.002609
ENSG00000109680	TBC1D19	0.567215	0.00233727
ENSG00000181004	BBS12	0.567252	0.0013702
ENSG00000109265	KIAA1211	0.56726	0.000685283
ENSG00000160679	CHTOP	0.567297	0.00153771
ENSG00000090534	THPO	0.567304	0.000755849
ENSG00000154874	CCDC144B	0.567427	0.000680133
ENSG00000242485	MRPL20	0.567458	0.00124377
ENSG00000121064	SCPEP1	0.567489	0.000917952
ENSG00000122644	ARL4A	0.567524	0.00269121
ENSG00000011009	LYPLA2	0.567539	0.00169983
ENSG00000092068	SLC7A8	0.567543	0.00134422
ENSG00000155816	FMN2	0.567639	0.00112649
ENSG00000117411	B4GALT2	0.567647	0.00127278
ENSG00000258881	AC007040.2	0.567662	0.00094206
ENSG00000137872	SEMA6D	0.567664	0.000967754
ENSG00000154945	ANKRD40	0.567694	0.00152003
ENSG00000101265	RASSF2	0.567709	0.00104167
ENSG00000131165	CHMP1A	0.567765	0.00199134
ENSG00000130713	EXOSC2	0.567863	0.00130714
ENSG00000132024	CC2D1A	0.567931	0.00148137
ENSG00000136144	RCBTB1	0.568007	0.00105135
ENSG00000143995	MEIS1	0.568123	0.00217907
ENSG00000177613	CSTF2T	0.568139	0.000935915
ENSG00000174125	TLR1	0.568146	0.00060886
ENSG00000167889	MGAT5B	0.568182	0.00136186
ENSG00000101134	DOK5	0.568247	0.00201667
ENSG00000169247	SH3TC2	0.568317	0.000641658
ENSG00000064393	HIPK2	0.56837	0.00217687
ENSG00000050628	PTGER3	0.568383	0.00205483
ENSG00000145833	DDX46	0.568526	0.000794406
ENSG00000158023	WDR66	0.568634	0.000801414
ENSG00000080819	CPOX	0.568637	0.00192731
ENSG00000112339	HBS1L	0.56866	0.00185173
ENSG00000157106	SMG1	0.568676	0.000652015
ENSG00000168256	NKIRAS2	0.569004	0.00205104
ENSG00000183726	TMEM50A	0.569041	0.000757811
ENSG00000267426	AC087289.3	0.569138	0.00130964
ENSG00000114019	AMOTL2	0.569174	0.00212278
ENSG00000125775	SDCBP2	0.569186	0.00121177
ENSG00000166289	PLEKHF1	0.569299	0.00310343
ENSG00000257337	AC068888.1	0.569308	0.00496888
ENSG00000106803	SEC61B	0.56938	0.000886181
ENSG00000280304	AC104260.2	0.569431	0.00229814
ENSG00000204356	NELFE	0.569443	0.00277989
ENSG00000101298	SNPH	0.569496	0.00144257
ENSG00000170542	SERPINB9	0.569503	0.00126853
ENSG00000198862	LTN1	0.569529	0.000832509
ENSG00000137563	GGH	0.569536	0.00211219
ENSG00000183479	TREX2	0.569562	0.00504013
ENSG00000270670	MARK2P16	0.569618	0.00319976
ENSG00000124789	NUP153	0.569709	0.00090944
ENSG00000158716	DUSP23	0.569714	0.00192013
ENSG00000204628	RACK1	0.569827	0.0026453
ENSG00000172794	RAB37	0.569873	0.000790744
ENSG00000260001	TGFBR3L	0.569926	0.00173406
ENSG00000198888	MT-ND1	0.569953	0.00208903
ENSG00000175602	CCDC85B	0.570012	0.00106219
ENSG00000198744	MTCO3P12	0.570035	0.00199145
ENSG00000141522	ARHGDIA	0.570122	0.00184026
ENSG00000158715	SLC45A3	0.570169	0.00131861
ENSG00000168939	SPRY3	0.570194	0.00090944
ENSG00000146122	DAAM2	0.570261	0.00460677
ENSG00000177551	NHLH2	0.570296	0.00108473
ENSG00000245293	AC096564.1	0.57034	0.00238135
ENSG00000260539	ENSG00000260539	0.570372	0.00228356
ENSG00000176658	MYO1D	0.57044	0.00246656
ENSG00000165219	GAPVD1	0.570517	0.00123429
ENSG00000235706	DICER1-AS1	0.570689	0.00240068
ENSG00000113578	FGF1	0.570771	0.00255582
ENSG00000167536	DHRS13	0.570794	0.00189129
ENSG00000117114	ADGRL2	0.571123	0.00155835
ENSG00000110011	DNAJC4	0.571265	0.00205346
ENSG00000164587	RPS14	0.571316	0.00172527
ENSG00000175115	PACS1	0.571374	0.000706604
ENSG00000114805	PLCH1	0.571383	0.00310343
ENSG00000127914	AKAP9	0.571414	0.000792078
ENSG00000136271	DDX56	0.571579	0.00177796
ENSG00000277363	SRCIN1	0.571639	0.00309219
ENSG00000100029	PES1	0.571641	0.00335579
ENSG00000273437	AC108673.3	0.571684	0.00112296
ENSG00000107968	MAP3K8	0.571753	0.00141556
ENSG00000073150	PANX2	0.571761	0.00140614
ENSG00000128242	GAL3ST1	0.571906	0.00166307
ENSG00000119787	ATL2	0.57193	0.0022822
ENSG00000007545	CRAMP1	0.57195	0.000994399
ENSG00000255275	AL080251.1	0.571998	0.00133225
ENSG00000065802	ASB1	0.5721	0.00178992
ENSG00000134215	VAV3	0.572139	0.0015587
ENSG00000258539	AC068896.1	0.572173	0.00222656
ENSG00000100097	LGALS1	0.572282	0.000709957
ENSG00000168090	COPS6	0.572343	0.00467531
ENSG00000163481	RNF25	0.572348	0.00156691
ENSG00000117266	CDK18	0.572374	0.00191187
ENSG00000007516	BAIAP3	0.572402	0.00205104
ENSG00000224186	C5orf66	0.572438	0.0015992
ENSG00000170775	GPR37	0.572477	0.00078037
ENSG00000239407	Z68871.1	0.572508	0.00217687
ENSG00000112293	GPLD1	0.572524	0.00236357
ENSG00000261069	AC124312.3	0.572552	0.0020277
ENSG00000153406	NMRAL1	0.572584	0.001129
ENSG00000167641	PPP1R14A	0.572586	0.000831762
ENSG00000257069	AP001453.3	0.572618	0.00194176
ENSG00000150627	WDR17	0.572632	0.005286
ENSG00000122026	RPL21	0.572713	0.00186895
ENSG00000173208	ABCD2	0.572754	0.00210738
ENSG00000254806	SYS1-DBNDD2	0.572765	0.00179872
ENSG00000155008	APOOL	0.572809	0.00114146
ENSG00000239697	TNFSF12	0.572845	0.000793085
ENSG00000196605	ZNF846	0.572848	0.00172403
ENSG00000107331	ABCA2	0.572852	0.0025159
ENSG00000278977	AC003101.3	0.572855	0.00178377
ENSG00000188322	SBK1	0.572879	0.00108807
ENSG00000100181	TPTEP1	0.572955	0.00226957
ENSG00000185973	TMLHE	0.573011	0.0018945
ENSG00000180992	MRPL14	0.573022	0.00176201
ENSG00000185818	NAT8L	0.573033	0.00176201
ENSG00000182150	ERCC6L2	0.573055	0.000866758
ENSG00000130119	GNL3L	0.573118	0.00163795
ENSG00000196189	SEMA4A	0.573201	0.00315315
ENSG00000117408	IPO13	0.573429	0.00239566
ENSG00000122378	FAM213A	0.573437	0.00246254
ENSG00000175224	ATG13	0.573447	0.00245161
ENSG00000185737	NRG3	0.57346	0.00165066
ENSG00000119650	IFT43	0.573494	0.00148137
ENSG00000127081	ZNF484	0.573556	0.00135671
ENSG00000196923	PDLIM7	0.573664	0.000896095
ENSG00000249853	HS3ST5	0.573679	0.00199145
ENSG00000173486	FKBP2	0.573709	0.00167591
ENSG00000173273	TNKS	0.573729	0.00152577
ENSG00000196365	LONP1	0.57374	0.00164189
ENSG00000132879	FBXO44	0.573796	0.00104896
ENSG00000133639	BTG1	0.573797	0.00205751
ENSG00000084072	PPIE	0.573809	0.00253262
ENSG00000100425	BRD1	0.573828	0.00253828
ENSG00000173890	GPR160	0.573872	0.000793085
ENSG00000141540	TTYH2	0.573908	0.0015069
ENSG00000152439	ZNF773	0.574009	0.00182643
ENSG00000136960	ENPP2	0.574027	0.000821246
ENSG00000116685	KIAA2013	0.574045	0.00246254
ENSG00000001497	LAS1L	0.574058	0.00279143
ENSG00000130695	CEP85	0.574101	0.00209575
ENSG00000169562	GJB1	0.574115	0.000921283
ENSG00000250033	SLC7A11-AS1	0.574141	0.00232998
ENSG00000257390	AC023055.1	0.574157	0.00107913
ENSG00000196132	MYT1	0.57418	0.00167292
ENSG00000163517	HDAC11	0.574235	0.00189383
ENSG00000137642	SORL1	0.574248	0.00414656
ENSG00000116711	PLA2G4A	0.574307	0.00184463
ENSG00000196968	FUT11	0.574309	0.0019879
ENSG00000137462	TLR2	0.574325	0.00432777
ENSG00000197077	KIAA1671	0.574411	0.00310343
ENSG00000158079	PTPDC1	0.574413	0.00860054
ENSG00000198793	MTOR	0.574466	0.00283437
ENSG00000180834	MAP6D1	0.574485	0.00240697
ENSG00000073849	ST6GAL1	0.574556	0.00141022
ENSG00000267673	FDX2	0.574593	0.00132587
ENSG00000277688	AC243585.2	0.574619	0.000954791
ENSG00000138100	TRIM54	0.57464	0.00248756
ENSG00000169946	ZFPM2	0.574722	0.00137195
ENSG00000167755	KLK6	0.5748	0.000798678
ENSG00000167578	RAB4B	0.574853	0.00310343
ENSG00000157483	MYO1E	0.574875	0.00122075
ENSG00000261678	SCRT1	0.574909	0.00187663
ENSG00000271892	AC026790.1	0.574918	0.00192731
ENSG00000131018	SYNE1	0.574938	0.00106235
ENSG00000272420	AL513477.2	0.575011	0.00102668
ENSG00000231427	LINC01445	0.575078	0.00104457
ENSG00000082074	FYB1	0.575135	0.00138813
ENSG00000224924	LINC00320	0.575135	0.00135355
ENSG00000203875	SNHG5	0.575142	0.00250526
ENSG00000218227	AC136632.1	0.575185	0.00164726
ENSG00000141552	ANAPC11	0.575192	0.000756558
ENSG00000186468	RPS23	0.575211	0.00239319
ENSG00000090273	NUDC	0.57528	0.00486482
ENSG00000178826	TMEM139	0.575289	0.00163795
ENSG00000237187	NR2F1-AS1	0.575302	0.00205483
ENSG00000112964	GHR	0.575488	0.00124587
ENSG00000269293	ZSCAN16-AS1	0.575498	0.0023478
ENSG00000175772	LINC01106	0.575537	0.00234681
ENSG00000114268	PFKFB4	0.575556	0.00231489
ENSG00000156958	GALK2	0.575577	0.0015992
ENSG00000139722	VPS37B	0.575605	0.00294305
ENSG00000177034	MTX3	0.575605	0.0015605
ENSG00000151726	ACSL1	0.575677	0.00221313
ENSG00000079805	DNM2	0.575698	0.00392923
ENSG00000187094	CCK	0.575735	0.00199217
ENSG00000138821	SLC39A8	0.575758	0.00148137
ENSG00000275963	AC008115.4	0.575796	0.00132985
ENSG00000124074	ENKD1	0.575807	0.00193884
ENSG00000107443	CCNJ	0.575867	0.00123429
ENSG00000114956	DGUOK	0.575892	0.0061091
ENSG00000099821	POLRMT	0.575968	0.00216847
ENSG00000159079	C21orf59	0.576037	0.00137195
ENSG00000119522	DENND1A	0.576064	0.00283437
ENSG00000159842	ABR	0.576093	0.0025847
ENSG00000006607	FARP2	0.576108	0.00239324
ENSG00000267228	AC012254.2	0.576127	0.00282236
ENSG00000149557	FEZ1	0.576156	0.00315396
ENSG00000258315	C17orf49	0.57621	0.00174267
ENSG00000171443	ZNF524	0.576233	0.00130892
ENSG00000070729	CNGB1	0.576309	0.00371604
ENSG00000143162	CREG1	0.576407	0.00143831
ENSG00000272677	AC124016.1	0.576423	0.00277937
ENSG00000134243	SORT1	0.57647	0.00105577
ENSG00000103154	NECAB2	0.576584	0.00259062
ENSG00000174373	RALGAPA1	0.5766	0.00130789
ENSG00000135333	EPHA7	0.576632	0.0021561
ENSG00000232520	AC012507.2	0.576643	0.00259119
ENSG00000125691	RPL23	0.576657	0.00289157
ENSG00000250584	LINC01511	0.576662	0.00280898
ENSG00000225670	CADM3-AS1	0.576676	0.00304177
ENSG00000111962	UST	0.576689	0.000866861
ENSG00000254673	AC110275.1	0.576748	0.001129
ENSG00000269998	ENSG00000269998	0.576789	0.00236879
ENSG00000197603	C5orf42	0.576947	0.00130337
ENSG00000160345	C9orf116	0.576991	0.00108338
ENSG00000164897	TMUB1	0.577005	0.00255582
ENSG00000255423	EBLN2	0.577016	0.00116296
ENSG00000109472	CPE	0.577052	0.00301036
ENSG00000161526	SAP30BP	0.577091	0.00280224
ENSG00000197461	PDGFA	0.577149	0.00410272
ENSG00000169884	WNT10B	0.577164	0.0026938
ENSG00000167468	GPX4	0.577262	0.00142476
ENSG00000204323	SMIM5	0.577289	0.0035531
ENSG00000179859	RNF227	0.577392	0.00176604
ENSG00000234912	SNHG20	0.577403	0.00125257
ENSG00000068903	SIRT2	0.577477	0.00279519
ENSG00000051825	MPHOSPH9	0.57753	0.00149313
ENSG00000125743	SNRPD2	0.577543	0.00536734
ENSG00000007376	RPUSD1	0.577614	0.00106708
ENSG00000119333	WDR34	0.577643	0.00122934
ENSG00000040275	SPDL1	0.577716	0.00238439
ENSG00000204842	ATXN2	0.577767	0.00177686
ENSG00000196663	TECPR2	0.577856	0.00241485
ENSG00000142751	GPN2	0.57789	0.00187444
ENSG00000099625	CBARP	0.577934	0.00210271
ENSG00000265188	AP001496.3	0.577983	0.00265764
ENSG00000165194	PCDH19	0.578032	0.00364138
ENSG00000176946	THAP4	0.578088	0.00274959
ENSG00000223820	CFL1P1	0.57809	0.00214049
ENSG00000248508	SRP14-AS1	0.57809	0.00286907
ENSG00000163932	PRKCD	0.578116	0.00363348
ENSG00000154654	NCAM2	0.578122	0.0091034
ENSG00000261221	ZNF865	0.578133	0.00160277
ENSG00000100605	ITPK1	0.578184	0.00280898
ENSG00000135720	DYNC1LI2	0.578203	0.00205375
ENSG00000147789	ZNF7	0.578226	0.00364199
ENSG00000235961	PNMA6A	0.578309	0.00632026
ENSG00000078687	TNRC6C	0.578317	0.00343426
ENSG00000144229	THSD7B	0.578341	0.00317188
ENSG00000114993	RTKN	0.578401	0.00264147
ENSG00000179673	RPRML	0.57849	0.00392778
ENSG00000124831	LRRFIP1	0.578525	0.00203607
ENSG00000122735	DNAI1	0.578531	0.00165355
ENSG00000165282	PIGO	0.578578	0.00101551
ENSG00000102984	ZNF821	0.578582	0.00150801
ENSG00000138463	DIRC2	0.578617	0.001962
ENSG00000253485	PCDHGA5	0.578621	0.00282236
ENSG00000126005	MMP24OS	0.578623	0.000988419
ENSG00000023191	RNH1	0.578694	0.00253084
ENSG00000152767	FARP1	0.578761	0.00240027
ENSG00000268751	SCGB1B2P	0.578834	0.00153174
ENSG00000177076	ACER2	0.578857	0.00194424
ENSG00000137878	GCOM1	0.578869	0.00201292
ENSG00000196396	PTPN1	0.578903	0.00317426
ENSG00000135426	TESPA1	0.578913	0.00188009
ENSG00000167100	SAMD14	0.578963	0.00149027
ENSG00000185477	GPRIN3	0.578998	0.00152173
ENSG00000157978	LDLRAP1	0.579	0.00199648
ENSG00000197958	RPL12	0.579003	0.00296585
ENSG00000132906	CASP9	0.579034	0.00308903
ENSG00000130962	PRRG1	0.579146	0.00148402
ENSG00000119632	IFI27L2	0.579168	0.00148137
ENSG00000073417	PDE8A	0.5792	0.00137875
ENSG00000128815	WDFY4	0.579202	0.00260508
ENSG00000148450	MSRB2	0.579217	0.0026453
ENSG00000175455	CCDC14	0.579238	0.00167608
ENSG00000164741	DLC1	0.57932	0.00170161
ENSG00000106278	PTPRZ1	0.579321	0.00304511
ENSG00000167323	STIM1	0.57934	0.00252941
ENSG00000183576	SETD3	0.579345	0.00222358
ENSG00000008324	SS18L2	0.579415	0.00367942
ENSG00000136379	ABHD17C	0.579428	0.00146681
ENSG00000119782	FKBP1B	0.579531	0.00262935
ENSG00000156140	ADAMTS3	0.579546	0.00178552
ENSG00000141279	NPEPPS	0.579567	0.00263704
ENSG00000125746	EML2	0.579577	0.00329503
ENSG00000185565	LSAMP	0.579628	0.00282085
ENSG00000267618	AC004223.3	0.579629	0.00279562
ENSG00000148218	ALAD	0.57965	0.00298416
ENSG00000241553	ARPC4	0.579653	0.00419495
ENSG00000103245	NARFL	0.579683	0.00259115
ENSG00000149187	CELF1	0.579717	0.00256887
ENSG00000276259	AC009118.3	0.579771	0.00231317
ENSG00000101391	CDK5RAP1	0.579773	0.00268852
ENSG00000174917	C19orf70	0.579881	0.00176201
ENSG00000162664	ZNF326	0.579884	0.00238619
ENSG00000147804	SLC39A4	0.579886	0.00246254
ENSG00000243725	TTC4	0.579948	0.00237963
ENSG00000189319	FAM53B	0.57998	0.00313928
ENSG00000267601	AC022966.1	0.580053	0.00273778
ENSG00000198886	MT-ND4	0.580101	0.00393719
ENSG00000198944	SOWAHA	0.580105	0.00315396
ENSG00000122035	RASL11A	0.580129	0.00218368
ENSG00000105701	FKBP8	0.580139	0.00281397
ENSG00000259143	AL356017.1	0.580191	0.00212759
ENSG00000122033	MTIF3	0.580202	0.00264805
ENSG00000173821	RNF213	0.580424	0.00496888
ENSG00000188153	COL4A5	0.58047	0.00094206
ENSG00000198576	ARC	0.580533	0.00189383
ENSG00000163291	PAQR3	0.580597	0.0022493
ENSG00000140479	PCSK6	0.580641	0.00325595
ENSG00000141499	WRAP53	0.580682	0.00489127
ENSG00000162298	SYVN1	0.580707	0.00304177
ENSG00000141447	OSBPL1A	0.580712	0.00244311
ENSG00000142444	TIMM29	0.580791	0.00189799
ENSG00000204104	TRAF3IP1	0.580819	0.00259115
ENSG00000184162	NR2C2AP	0.580863	0.00134609
ENSG00000235194	PPP1R3E	0.580864	0.00240378
ENSG00000143256	PFDN2	0.580869	0.00265025
ENSG00000114388	NPRL2	0.580875	0.00280224
ENSG00000105722	ERF	0.580913	0.00356838
ENSG00000162885	B3GALNT2	0.580933	0.00636291
ENSG00000169313	P2RY12	0.580979	0.00368748
ENSG00000153904	DDAH1	0.581013	0.00215064
ENSG00000133226	SRRM1	0.581061	0.00337265
ENSG00000250959	GLUD1P3	0.581098	0.00279317
ENSG00000227825	SLC9A7P1	0.581127	0.00434748
ENSG00000118946	PCDH17	0.581161	0.00279353
ENSG00000165138	ANKS6	0.581166	0.00125257
ENSG00000147649	MTDH	0.581196	0.00120446
ENSG00000187630	DHRS4L2	0.5812	0.00144257
ENSG00000237973	MTCO1P12	0.581288	0.00219759
ENSG00000120992	LYPLA1	0.581328	0.00230078
ENSG00000135116	HRK	0.581401	0.00226975
ENSG00000112282	MED23	0.58141	0.00137195
ENSG00000167861	HID1	0.581477	0.00239324
ENSG00000224470	ATXN1L	0.581614	0.00280898
ENSG00000167118	URM1	0.581634	0.00286804
ENSG00000205309	NT5M	0.581638	0.00144257
ENSG00000246705	H2AFJ	0.581679	0.00382109
ENSG00000138286	FAM149B1	0.581746	0.00368748
ENSG00000161082	CELF5	0.581771	0.00247349
ENSG00000078098	FAP	0.581786	0.00209575
ENSG00000109390	NDUFC1	0.581841	0.00235393
ENSG00000178385	PLEKHM3	0.581889	0.00108338
ENSG00000105373	NOP53	0.58189	0.0029694
ENSG00000149218	ENDOD1	0.581958	0.00156691
ENSG00000132535	DLG4	0.581958	0.00282085
ENSG00000050820	BCAR1	0.581982	0.00332563
ENSG00000188011	RTP5	0.582006	0.00112581
ENSG00000062725	APPBP2	0.582116	0.00118641
ENSG00000138650	PCDH10	0.582135	0.00311019
ENSG00000196465	MYL6B	0.582209	0.00217687
ENSG00000254870	ATP6V1G2-DDX39B	0.582247	0.00280898
ENSG00000158089	GALNT14	0.582253	0.00278471
ENSG00000081237	PTPRC	0.582303	0.00150791
ENSG00000160325	CACFD1	0.582436	0.00149313
ENSG00000158555	GDPD5	0.582459	0.00156691
ENSG00000213516	RBMXL1	0.582498	0.00317794
ENSG00000080822	CLDND1	0.582522	0.00286839
ENSG00000095370	SH2D3C	0.582529	0.00230078
ENSG00000185915	KLHL34	0.58259	0.00269121
ENSG00000173598	NUDT4	0.582606	0.00388934
ENSG00000108651	UTP6	0.582655	0.00319019
ENSG00000271870	AC024060.1	0.58277	0.0033528
ENSG00000048471	SNX29	0.582775	0.00196056
ENSG00000142684	ZNF593	0.582783	0.0035783
ENSG00000115756	HPCAL1	0.582812	0.00128554
ENSG00000123064	DDX54	0.582895	0.00392274
ENSG00000087253	LPCAT2	0.58297	0.00186569
ENSG00000212907	MT-ND4L	0.582974	0.00351639
ENSG00000122386	ZNF205	0.583006	0.00306775
ENSG00000126803	HSPA2	0.583122	0.00183958
ENSG00000249786	EAF1-AS1	0.583224	0.00424752
ENSG00000132507	EIF5A	0.583235	0.00775261
ENSG00000134532	SOX5	0.583289	0.00426638
ENSG00000250305	TRMT9B	0.583329	0.00181723
ENSG00000182168	UNC5C	0.58333	0.0026453
ENSG00000170949	ZNF160	0.583339	0.00285489
ENSG00000184702	SEPT5	0.583361	0.00279727
ENSG00000197555	SIPA1L1	0.583425	0.00388733
ENSG00000103479	RBL2	0.58345	0.00131341
ENSG00000260934	AC130456.5	0.58349	0.00459363
ENSG00000108387	SEPT4	0.583527	0.00617428
ENSG00000196363	WDR5	0.583574	0.00160966
ENSG00000249859	PVT1	0.583601	0.00139349
ENSG00000162434	JAK1	0.583733	0.00332254
ENSG00000089558	KCNH4	0.583763	0.00343121
ENSG00000144228	SPOPL	0.583789	0.00160999
ENSG00000187556	NANOS3	0.583813	0.00184463
ENSG00000111817	DSE	0.58384	0.00111249
ENSG00000173621	LRFN4	0.583936	0.0019698
ENSG00000182154	MRPL41	0.583958	0.00179049
ENSG00000225339	AL354740.1	0.584004	0.00178
ENSG00000077380	DYNC1I2	0.58406	0.00421479
ENSG00000167281	RBFOX3	0.584085	0.00271174
ENSG00000132702	HAPLN2	0.584097	0.00165827
ENSG00000100596	SPTLC2	0.584165	0.00415562
ENSG00000107362	ABHD17B	0.584189	0.00430091
ENSG00000183092	BEGAIN	0.584307	0.00203607
ENSG00000168675	LDLRAD4	0.584308	0.00296585
ENSG00000270647	TAF15	0.58432	0.00279972
ENSG00000144893	MED12L	0.584373	0.0125945
ENSG00000133019	CHRM3	0.584394	0.00337338
ENSG00000204922	UQCC3	0.584433	0.00301535
ENSG00000102780	DGKH	0.584522	0.00539315
ENSG00000108239	TBC1D12	0.584538	0.00255582
ENSG00000196371	FUT4	0.584606	0.00237985
ENSG00000272016	ENSG00000272016	0.584665	0.00276207
ENSG00000172943	PHF8	0.584678	0.00210166
ENSG00000258674	AC011448.1	0.584737	0.00251796
ENSG00000160932	LY6E	0.584748	0.00281951
ENSG00000107798	LIPA	0.584784	0.00217687
ENSG00000065060	UHRF1BP1	0.584872	0.00176604
ENSG00000120088	CRHR1	0.584957	0.00242054
ENSG00000131143	COX4I1	0.584971	0.00421479
ENSG00000149742	SLC22A9	0.585001	0.00312184
ENSG00000156858	PRR14	0.585009	0.00374336
ENSG00000231999	LRRC8C-DT	0.585078	0.00246254
ENSG00000100726	TELO2	0.585109	0.00244412
ENSG00000129595	EPB41L4A	0.585252	0.00289719
ENSG00000146063	TRIM41	0.585439	0.00288816
ENSG00000264272	AC100786.2	0.585441	0.00474196
ENSG00000204381	LAYN	0.585481	0.00262935
ENSG00000087074	PPP1R15A	0.585512	0.0042506
ENSG00000136717	BIN1	0.585523	0.00619124
ENSG00000272695	GAS6-AS2	0.58553	0.00285336
ENSG00000159069	FBXW5	0.58558	0.00213561
ENSG00000111911	HINT3	0.585604	0.00627617
ENSG00000232888	RPS11P5	0.585698	0.00193026
ENSG00000206053	JPT2	0.58572	0.00369059
ENSG00000213713	PIGCP1	0.585727	0.0051002
ENSG00000104960	PTOV1	0.585731	0.00335579
ENSG00000125740	FOSB	0.585742	0.00151069
ENSG00000124203	ZNF831	0.585769	0.00371604
ENSG00000184014	DENND5A	0.585772	0.00297467
ENSG00000110711	AIP	0.585857	0.00251798
ENSG00000175264	CHST1	0.585858	0.00280898
ENSG00000008283	CYB561	0.586107	0.00280224
ENSG00000151746	BICD1	0.586111	0.00197127
ENSG00000167674	HDGFL2	0.586149	0.00536617
ENSG00000146411	SLC2A12	0.586171	0.00262935
ENSG00000152894	PTPRK	0.586171	0.00295434
ENSG00000197183	NOL4L	0.586213	0.00250044
ENSG00000105656	ELL	0.586258	0.00355286
ENSG00000145147	SLIT2	0.586323	0.00459995
ENSG00000114853	ZBTB47	0.586384	0.00404358
ENSG00000229036	VDAC1P8	0.586436	0.00272904
ENSG00000272418	AC090607.4	0.586442	0.00149568
ENSG00000243444	PALM2	0.586445	0.00205483
ENSG00000198598	MMP17	0.586569	0.00221313
ENSG00000114446	IFT57	0.586591	0.00325307
ENSG00000106785	TRIM14	0.5866	0.00178787
ENSG00000162695	SLC30A7	0.586613	0.00217442
ENSG00000185989	RASA3	0.586625	0.00481366
ENSG00000135525	MAP7	0.586626	0.00431251
ENSG00000204991	SPIRE2	0.586629	0.00167292
ENSG00000257553	AC034102.4	0.586643	0.00227114
ENSG00000221955	SLC12A8	0.586645	0.00616368
ENSG00000258643	BCL2L2-PABPN1	0.586688	0.00347439
ENSG00000131016	AKAP12	0.586691	0.00413843
ENSG00000204498	NFKBIL1	0.586708	0.0134494
ENSG00000111231	GPN3	0.586735	0.00183958
ENSG00000167397	VKORC1	0.586769	0.00218963
ENSG00000073711	PPP2R3A	0.586831	0.00164726
ENSG00000116793	PHTF1	0.586873	0.00240378
ENSG00000141933	TPGS1	0.58689	0.00310706
ENSG00000272182	AC135507.1	0.586899	0.00404358
ENSG00000144021	CIAO1	0.586901	0.00622695
ENSG00000111344	RASAL1	0.586909	0.0024492
ENSG00000141668	CBLN2	0.586928	0.00518045
ENSG00000205035	AC136759.1	0.586961	0.00302413
ENSG00000099864	PALM	0.586968	0.00166343
ENSG00000127540	UQCR11	0.587	0.00269413
ENSG00000186660	ZFP91	0.587011	0.00296585
ENSG00000172613	RAD9A	0.587036	0.00268852
ENSG00000143079	CTTNBP2NL	0.587055	0.00159185
ENSG00000128641	MYO1B	0.587105	0.00311803
ENSG00000260669	AL096870.2	0.587182	0.00418886
ENSG00000076513	ANKRD13A	0.587212	0.00359232
ENSG00000144366	GULP1	0.587268	0.00660981
ENSG00000174611	KY	0.587269	0.00368748
ENSG00000189067	LITAF	0.58728	0.00201566
ENSG00000106714	CNTNAP3	0.587325	0.00315396
ENSG00000254732	AP001931.1	0.587366	0.0015069
ENSG00000093183	SEC22C	0.587452	0.00211722
ENSG00000129250	KIF1C	0.587473	0.003408
ENSG00000123560	PLP1	0.587476	0.00125931
ENSG00000214135	AC132008.2	0.587515	0.00254883
ENSG00000185065	AC000068.1	0.587524	0.00240011
ENSG00000167535	CACNB3	0.587552	0.00304211
ENSG00000131188	PRR7	0.587621	0.00146379
ENSG00000269243	AC008894.2	0.587729	0.00788436
ENSG00000146858	ZC3HAV1L	0.587743	0.00306555
ENSG00000197056	ZMYM1	0.58776	0.00302685
ENSG00000150054	MPP7	0.587842	0.00286839
ENSG00000100722	ZC3H14	0.587847	0.00298416
ENSG00000213939	AC091153.1	0.587867	0.0051507
ENSG00000055950	MRPL43	0.587966	0.00179872
ENSG00000255126	AP003064.1	0.587969	0.00189129
ENSG00000148358	GPR107	0.587969	0.00169662
ENSG00000065809	FAM107B	0.587992	0.00235073
ENSG00000011638	TMEM159	0.588056	0.00907093
ENSG00000267022	AC067968.1	0.588111	0.00407839
ENSG00000270172	ENSG00000270172	0.58813	0.00336187
ENSG00000136874	STX17	0.588157	0.00155835
ENSG00000180616	SSTR2	0.588158	0.00295361
ENSG00000036530	CYP46A1	0.588191	0.00292397
ENSG00000147100	SLC16A2	0.588201	0.00388989
ENSG00000136867	SLC31A2	0.588202	0.00174
ENSG00000151687	ANKAR	0.588269	0.00233082
ENSG00000188026	RILPL1	0.588309	0.00525865
ENSG00000165752	STK32C	0.588367	0.00315298
ENSG00000261292	AC110491.1	0.58837	0.00347239
ENSG00000243199	AC115223.1	0.588386	0.00250403
ENSG00000129295	LRRC6	0.588414	0.00626469
ENSG00000137106	GRHPR	0.588514	0.00933247
ENSG00000169446	MMGT1	0.588573	0.0031599
ENSG00000102383	ZDHHC15	0.58858	0.00857999
ENSG00000064042	LIMCH1	0.588582	0.00384115
ENSG00000198840	MT-ND3	0.588611	0.00534511
ENSG00000155511	GRIA1	0.588684	0.00408276
ENSG00000087111	PIGS	0.588707	0.00239324
ENSG00000257342	AC025165.2	0.588725	0.00178
ENSG00000184924	PTRHD1	0.588788	0.00167358
ENSG00000265118	AC134669.1	0.588822	0.00135199
ENSG00000169118	CSNK1G1	0.588862	0.00213561
ENSG00000109586	GALNT7	0.58888	0.00259115
ENSG00000089177	KIF16B	0.588957	0.00354045
ENSG00000228409	CCT6P1	0.58901	0.0019698
ENSG00000120055	C10orf95	0.589048	0.00244412
ENSG00000187372	PCDHB13	0.589097	0.00413266
ENSG00000162910	MRPL55	0.589116	0.00566854
ENSG00000150867	PIP4K2A	0.589125	0.00161279
ENSG00000277726	AL109811.4	0.58916	0.00379576
ENSG00000117676	RPS6KA1	0.589168	0.00382913
ENSG00000125730	C3	0.589204	0.00393956
ENSG00000278615	C11orf98	0.589233	0.00454578
ENSG00000100056	ESS2	0.589236	0.0031967
ENSG00000233138	AL023584.1	0.589241	0.00402176
ENSG00000182979	MTA1	0.589245	0.00396678
ENSG00000112855	HARS2	0.589286	0.00283437
ENSG00000144647	POMGNT2	0.589373	0.00334262
ENSG00000130881	LRP3	0.589373	0.00304511
ENSG00000178057	NDUFAF3	0.589391	0.00357764
ENSG00000241728	AP001062.3	0.589408	0.00521109
ENSG00000266340	AC138207.7	0.589487	0.00212145
ENSG00000168795	ZBTB5	0.589491	0.00189383
ENSG00000264364	DYNLL2	0.5895	0.00347033
ENSG00000132274	TRIM22	0.589516	0.00394926
ENSG00000262732	AC010401.1	0.589538	0.00306597
ENSG00000146556	WASH2P	0.589597	0.00310343
ENSG00000279529	AC008764.8	0.589646	0.00404358
ENSG00000197969	VPS13A	0.589705	0.00600399
ENSG00000136158	SPRY2	0.589723	0.00241602
ENSG00000047315	POLR2B	0.58973	0.00434394
ENSG00000279355	AGPAT4-IT1	0.589753	0.00227114
ENSG00000144868	TMEM108	0.589765	0.00430591
ENSG00000188467	SLC24A5	0.589805	0.0065022
ENSG00000135312	HTR1B	0.589846	0.0033902
ENSG00000179632	MAF1	0.589879	0.00385288
ENSG00000175077	RTP1	0.589927	0.00367787
ENSG00000164855	TMEM184A	0.589928	0.0049248
ENSG00000165323	FAT3	0.589948	0.0047902
ENSG00000159905	ZNF221	0.589973	0.00213921
ENSG00000119285	HEATR1	0.58998	0.00280898
ENSG00000270231	NBPF8	0.590016	0.0015662
ENSG00000060491	OGFR	0.590019	0.00351639
ENSG00000111249	CUX2	0.590025	0.00364199
ENSG00000100276	RASL10A	0.590052	0.00321446
ENSG00000143436	MRPL9	0.590059	0.00545961
ENSG00000267261	AC099811.2	0.590077	0.00296585
ENSG00000141505	ASGR1	0.590082	0.00436425
ENSG00000237126	AC073254.1	0.590103	0.00335579
ENSG00000178996	SNX18	0.59013	0.0023478
ENSG00000106245	BUD31	0.590211	0.00437286
ENSG00000127220	ABHD8	0.590282	0.00413266
ENSG00000100116	GCAT	0.590297	0.00280898
ENSG00000225877	PSG8-AS1	0.590329	0.00246191
ENSG00000240972	MIF	0.590354	0.00276386
ENSG00000127863	TNFRSF19	0.590416	0.00169983
ENSG00000001631	KRIT1	0.590445	0.00247622
ENSG00000154118	JPH3	0.590506	0.00307979
ENSG00000226937	CEP164P1	0.590508	0.00216847
ENSG00000150681	RGS18	0.590613	0.00503671
ENSG00000101180	HRH3	0.590656	0.00297214
ENSG00000267470	ZNF571-AS1	0.590661	0.00331069
ENSG00000082556	OPRK1	0.590703	0.00405026
ENSG00000251201	TMED7-TICAM2	0.590742	0.0035707
ENSG00000100731	PCNX1	0.590757	0.00149377
ENSG00000242950	ERVW-1	0.590798	0.00265025
ENSG00000260081	AF274858.1	0.590842	0.0031967
ENSG00000119121	TRPM6	0.5909	0.0035707
ENSG00000145241	CENPC	0.590948	0.00182643
ENSG00000109790	KLHL5	0.590988	0.00382267
ENSG00000238045	AC009133.1	0.590992	0.00475629
ENSG00000139517	LNX2	0.591023	0.00213921
ENSG00000198121	LPAR1	0.591206	0.00493249
ENSG00000145860	RNF145	0.591338	0.00347439
ENSG00000065054	SLC9A3R2	0.591382	0.00345124
ENSG00000179262	RAD23A	0.591418	0.0154063
ENSG00000130772	MED18	0.591468	0.00315396
ENSG00000270558	AC025449.1	0.591533	0.00193873
ENSG00000170248	PDCD6IP	0.591556	0.00159266
ENSG00000198785	GRIN3A	0.59157	0.00278162
ENSG00000175550	DRAP1	0.591606	0.00452442
ENSG00000198947	DMD	0.591681	0.00580412
ENSG00000136682	CBWD2	0.59174	0.00569736
ENSG00000251455	AC092611.1	0.591757	0.00296014
ENSG00000107281	NPDC1	0.591757	0.00347169
ENSG00000185024	BRF1	0.59182	0.00436598
ENSG00000198963	RORB	0.591825	0.00359483
ENSG00000278991	AC090181.3	0.591833	0.00508926
ENSG00000185049	NELFA	0.591838	0.00359129
ENSG00000178860	MSC	0.59185	0.00416328
ENSG00000138593	SECISBP2L	0.591878	0.00393956
ENSG00000149633	KIAA1755	0.591894	0.00414857
ENSG00000205116	TMEM88B	0.591922	0.00234186
ENSG00000091129	NRCAM	0.59196	0.00626577
ENSG00000159399	HK2	0.592029	0.00394486
ENSG00000268518	AC020909.2	0.592105	0.00197127
ENSG00000235098	ANKRD65	0.592206	0.00421935
ENSG00000135439	AGAP2	0.592231	0.00280898
ENSG00000078487	ZCWPW1	0.592305	0.00396078
ENSG00000116871	MAP7D1	0.592342	0.00374336
ENSG00000175634	RPS6KB2	0.592346	0.00660949
ENSG00000165995	CACNB2	0.592368	0.00285375
ENSG00000128512	DOCK4	0.592405	0.00239751
ENSG00000177868	SVBP	0.592499	0.00416886
ENSG00000173083	HPSE	0.59261	0.00196056
ENSG00000106799	TGFBR1	0.592704	0.00499684
ENSG00000174886	NDUFA11	0.592713	0.00496888
ENSG00000274029	AC069209.1	0.592754	0.00539598
ENSG00000115507	OTX1	0.592789	0.00417452
ENSG00000257270	AL928654.2	0.592841	0.00517587
ENSG00000137672	TRPC6	0.592849	0.0051393
ENSG00000154222	CC2D1B	0.592889	0.00884776
ENSG00000149926	FAM57B	0.592893	0.0025486
ENSG00000079308	TNS1	0.592942	0.0050703
ENSG00000169860	P2RY1	0.592964	0.00472697
ENSG00000180879	SSR4	0.592976	0.00893523
ENSG00000203280	AL022323.1	0.593023	0.00473694
ENSG00000130876	SLC7A10	0.593038	0.00327645
ENSG00000174136	RGMB	0.593057	0.00589603
ENSG00000123473	STIL	0.593146	0.00315664
ENSG00000120519	SLC10A7	0.593199	0.0023545
ENSG00000106133	NSUN5P2	0.593229	0.00702085
ENSG00000185009	AP3M1	0.593254	0.00352563
ENSG00000137824	RMDN3	0.593261	0.00297467
ENSG00000250510	GPR162	0.593267	0.00327042
ENSG00000050165	DKK3	0.593282	0.00562434
ENSG00000164935	DCSTAMP	0.593316	0.00427637
ENSG00000223573	TINCR	0.593362	0.00618456
ENSG00000160058	BSDC1	0.593418	0.0234099
ENSG00000068745	IP6K2	0.59348	0.00519934
ENSG00000144535	DIS3L2	0.59353	0.00489127
ENSG00000188343	FAM92A	0.593567	0.00521109
ENSG00000155090	KLF10	0.593589	0.00199648
ENSG00000243232	PCDHAC2	0.593689	0.00963897
ENSG00000163288	GABRB1	0.593785	0.00228376
ENSG00000137942	FNBP1L	0.593821	0.0051303
ENSG00000171291	ZNF439	0.593891	0.00282236
ENSG00000172809	RPL38	0.593892	0.00538531
ENSG00000180917	CMTR2	0.593902	0.00336965
ENSG00000196562	SULF2	0.593904	0.00263193
ENSG00000129003	VPS13C	0.594061	0.00205375
ENSG00000254838	GVINP1	0.594154	0.00391777
ENSG00000261061	AC092718.4	0.594172	0.00433355
ENSG00000151882	CCL28	0.594173	0.00532056
ENSG00000162302	RPS6KA4	0.594212	0.00393717
ENSG00000162687	KCNT2	0.594251	0.00695011
ENSG00000166147	FBN1	0.594346	0.00210267
ENSG00000121742	GJB6	0.594364	0.00492886
ENSG00000141098	GFOD2	0.594531	0.00282085
ENSG00000172005	MAL	0.594626	0.0035707
ENSG00000237517	DGCR5	0.594675	0.00368748
ENSG00000186318	BACE1	0.594738	0.00701837
ENSG00000178175	ZNF366	0.594813	0.00534405
ENSG00000203993	ARRDC1-AS1	0.59485	0.00635815
ENSG00000187109	NAP1L1	0.594854	0.00525447
ENSG00000198265	HELZ	0.594857	0.00406705
ENSG00000137145	DENND4C	0.594869	0.00689627
ENSG00000079156	OSBPL6	0.594896	0.004916
ENSG00000144283	PKP4	0.594939	0.00336249
ENSG00000102699	PARP4	0.59498	0.00288536
ENSG00000162194	LBHD1	0.595002	0.0029694
ENSG00000260918	AC107398.3	0.595035	0.00508926
ENSG00000172318	B3GALT1	0.595046	0.00590281
ENSG00000100139	MICALL1	0.59512	0.00993285
ENSG00000048405	ZNF800	0.595141	0.00191878
ENSG00000146067	FAM193B	0.595161	0.00402031
ENSG00000196812	ZSCAN16	0.595163	0.00576264
ENSG00000111615	KRR1	0.595168	0.00682336
ENSG00000166086	JAM3	0.595301	0.00491532
ENSG00000130813	C19orf66	0.595321	0.00485525
ENSG00000196549	MME	0.595502	0.00348805
ENSG00000187210	GCNT1	0.595577	0.00431386
ENSG00000232748	AC135050.1	0.59567	0.00514364
ENSG00000147642	SYBU	0.595709	0.00394518
ENSG00000137221	TJAP1	0.595712	0.00538796
ENSG00000170989	S1PR1	0.595758	0.00279562
ENSG00000240225	ZNF542P	0.595768	0.00186194
ENSG00000085511	MAP3K4	0.59578	0.00499684
ENSG00000169228	RAB24	0.595794	0.00321446
ENSG00000165716	FAM69B	0.59586	0.00347239
ENSG00000228223	HCG11	0.595884	0.00620849
ENSG00000168653	NDUFS5	0.595923	0.00472697
ENSG00000087086	FTL	0.595955	0.0106963
ENSG00000121653	MAPK8IP1	0.596006	0.00392778
ENSG00000160633	SAFB	0.596085	0.00609937
ENSG00000111361	EIF2B1	0.596124	0.00592709
ENSG00000253200	AC037459.3	0.596135	0.00415
ENSG00000175104	TRAF6	0.596158	0.00212006
ENSG00000196083	IL1RAP	0.596161	0.00416052
ENSG00000168297	PXK	0.596164	0.0055279
ENSG00000171303	KCNK3	0.5962	0.00389276
ENSG00000071242	RPS6KA2	0.596244	0.00545961
ENSG00000126368	NR1D1	0.596297	0.00250526
ENSG00000175305	CCNE2	0.596299	0.00374336
ENSG00000149357	LAMTOR1	0.596402	0.00405654
ENSG00000143324	XPR1	0.59641	0.00425938
ENSG00000119402	FBXW2	0.596422	0.00252941
ENSG00000064787	BCAS1	0.596428	0.00545961
ENSG00000183648	NDUFB1	0.596462	0.004916
ENSG00000186654	PRR5	0.596506	0.00236357
[truncated: 2,723 more rows]

## Sheet: sd_ratio > 1
	gene_symbol	SD_ratio	adjusted p-value
ENSG00000151632	AKR1C2	1.49432	0.0428149
ENSG00000011028	MRC2	1.49905	0.0472373
ENSG00000103888	CEMIP	1.50611	0.0348433
ENSG00000166272	WBP1L	1.50794	0.0479037
ENSG00000127954	STEAP4	1.50995	0.0466867
ENSG00000186834	HEXIM1	1.52526	0.0332188
ENSG00000271538	LINC02427	1.53139	0.0337222
ENSG00000260088	AL445483.1	1.53824	0.0310148
ENSG00000168079	SCARA5	1.54132	0.0324419
ENSG00000143387	CTSK	1.5449	0.0271719
ENSG00000162998	FRZB	1.55248	0.0239429
ENSG00000164776	PHKG1	1.55733	0.0130142
ENSG00000167244	IGF2	1.58321	0.0227388
ENSG00000177363	LRRN4CL	1.58612	0.0134922
ENSG00000185585	OLFML2A	1.59887	0.0115389
ENSG00000138061	CYP1B1	1.61547	0.0101508
ENSG00000168542	COL3A1	1.63777	0.00393719
ENSG00000116678	LEPR	1.64227	0.00600399
ENSG00000106809	OGN	1.69043	0.00402031
ENSG00000163817	SLC6A20	1.69347	0.00367424
ENSG00000106258	CYP3A5	1.69475	0.00288743
ENSG00000172296	SPTLC3	1.73992	0.00186569
ENSG00000164707	SLC13A4	1.77672	0.00119107
ENSG00000061455	PRDM6	1.83455	0.000550443
ENSG00000108950	FAM20A	1.87495	0.000341631
ENSG00000096696	DSP	1.92296	0.000209307
ENSG00000144824	PHLDB2	1.93755	0.000195124
ENSG00000180447	GAS1	1.9396	0.000151577
ENSG00000119681	LTBP2	2.0392	4.75423e-05
ENSG00000124107	SLPI	2.08332	4.49481e-05
ENSG00000119147	C2orf40	2.1789	1.40767e-05
ENSG00000142494	SLC47A1	2.97443	5.91468e-09
